# Supplementary material for: Untargeted serum metabolomics analysis of Trichinella spiralis-infected mouse
Source: PLoS Negl Trop Dis. 2023 Feb 21;17(2):e0011119. doi: 10.1371/journal.pntd.0011119 (PMC9943014; doi:10.1371/journal.pntd.0011119)
Supplement: S2 Table — (CSV) [file pntd.0011119.s006.csv]

Feature ID	Ionization mode	Name	Median M/Z	Median Retention time (Minute)	False Discovery Rate (FDR)	Fisher's Least Significant Difference (Fisher's LSD)	Fold change (2/0)	Fold change (4/0)	Fold change (8/0)
241	Positive	M202T1	202.1802376	1.034883333	0.000000281	2 - 0; 2 - 4; 2 - 8	15.73937654	0.887728649	0.90363771
1	Positive	M611T16_1	610.539434	15.76731667	0.0005908	2 - 0; 4 - 0; 8 - 0; 4 - 2; 4 - 8	1.087630432	2.279254347	1.583369709
32	Positive	M331T10	331.2634014	9.568075	0.000000714	2 - 0; 8 - 0; 2 - 4; 8 - 2; 8 - 4	0.9955195	0.807739852	1.80285308
2	Positive	M612T16_1	611.5423218	15.74916667	0.001521	2 - 0; 4 - 0; 8 - 0; 4 - 2; 4 - 8	1.14184374	2.245606699	1.56808791
81	Positive	M285T9	285.2213421	8.775166667	0.000000852	2 - 0; 8 - 0; 8 - 2; 8 - 4	0.884498538	0.857362355	1.79198785
3	Positive	M611T14_1	610.5394829	14.404125	0.0064387	4 - 0; 8 - 0; 4 - 2	0.965462645	1.963360694	1.491525279
105	Positive	M415T15	415.3570827	14.607275	0.000000852	0 - 2; 0 - 4; 0 - 8	0.253111154	0.284077775	0.249953648
4	Positive	M615T20	614.5620395	19.64125	0.00012196	2 - 0; 4 - 0; 8 - 0; 4 - 2; 4 - 8	1.973787413	3.411988321	2.034344298
18	Positive	M735T13	734.5683501	12.580625	0.000000852	2 - 0; 4 - 0; 8 - 0; 2 - 4; 2 - 8	3.402468311	2.891302992	2.650671516
5	Positive	M560T18	560.429407	18.01283333	0.00045118	0 - 2; 0 - 4; 0 - 8; 2 - 4; 8 - 4	0.54268692	0.484070808	0.727913857
53	Positive	M787T13_3	786.599762	12.70478333	0.00000146	2 - 0; 4 - 0; 8 - 0; 2 - 4; 8 - 2; 8 - 4	1.467218364	1.418232294	2.216376253
6	Positive	M637T16	636.5550063	15.59129167	0.00045118	4 - 0; 8 - 0; 4 - 2; 8 - 2	0.878313749	2.042310056	2.014358018
43	Positive	M267T9	267.210694	8.774333333	0.00000153	8 - 0; 8 - 2; 8 - 4	0.864616645	0.878066147	1.931835986
7	Positive	M400T9	400.3422922	9.398433333	0.0000274	0 - 2; 0 - 4; 0 - 8; 2 - 4; 8 - 4	0.567997218	0.361551887	0.633504987
71	Positive	M301T8_2	301.2163007	8.142666667	0.00000328	8 - 0; 8 - 2; 8 - 4	0.796166145	0.83970908	2.133595676
8	Positive	M723T18_3	722.6080876	18.38783333	0.0001361	4 - 0; 8 - 0; 4 - 2; 8 - 2	0.958493855	1.636100038	1.529311513
98	Positive	M667T10	667.4364361	9.8269	0.00000683	0 - 2; 0 - 4; 0 - 8	0.315672569	0.380883147	0.278124378
9	Positive	M383T16	383.3308376	15.87174167	0.0000117	0 - 2; 0 - 4; 0 - 8	0.249352637	0.300827454	0.387013821
74	Positive	M303T9	303.2322063	8.781916667	0.0000076	8 - 0; 8 - 2; 8 - 4	0.751920902	0.856995616	1.805809872
10	Positive	M536T12	536.4064488	12.27425833	0.0000813	0 - 2; 0 - 4; 0 - 8	0.388142937	0.445748621	0.537882618
51	Positive	M810T11	809.5725402	10.78551667	0.00000979	0 - 2; 0 - 4; 0 - 8; 4 - 8	0.305796019	0.451075152	0.285997539
11	Positive	M556T17	556.4447943	16.97466667	0.0048971	0 - 2; 0 - 4; 0 - 8; 8 - 2	0.434374649	0.55552056	0.669176359
12	Positive	M555T17	555.4396783	16.96075	0.0000733	0 - 2; 0 - 4; 0 - 8; 8 - 2	0.328693005	0.469223297	0.579502941
102	Positive	M416T15	416.3611365	14.60821667	0.0000125	0 - 2; 0 - 4; 0 - 8	0.276437014	0.279194409	0.261882465
13	Positive	M595T20	595.4712098	19.68933333	0.0034657	0 - 2; 0 - 4; 0 - 8	0.416083433	0.553183307	0.556074223
138	Positive	M791T12_2	790.5585092	12.389	0.0000125	0 - 2; 0 - 4; 0 - 8; 4 - 8	0.352662498	0.536202312	0.339144696
14	Positive	M787T11_1	786.5995	10.98356667	0.00012196	2 - 0; 4 - 0; 8 - 0; 8 - 2; 8 - 4	1.396492235	1.535068635	2.232072412
16	Positive	M787T11_2	786.5994937	11.271475	0.0000125	2 - 0; 4 - 0; 8 - 0; 2 - 4; 8 - 4	1.513488403	1.462332704	2.022531107
15	Positive	M660T20	659.5375644	19.62966667	0.00012196	0 - 2; 0 - 4; 0 - 8; 8 - 2	0.315922198	0.460312943	0.563362763
56	Positive	M666T10	666.4329018	9.828591667	0.000017	0 - 2; 0 - 4; 0 - 8	0.213175502	0.300527621	0.218454767
72	Positive	M809T11	808.5692406	10.78551667	0.000017	0 - 2; 0 - 4; 0 - 8	0.293575207	0.434790532	0.276935401
17	Positive	M564T13	564.4381633	12.52604167	0.0044608	0 - 2; 0 - 4; 8 - 2; 8 - 4	0.429733958	0.608992333	0.7307282
45	Positive	M705T13_1	704.5766404	12.57000833	0.0000212	2 - 0; 4 - 0; 8 - 0	2.34574328	2.239623009	2.579532284
147	Positive	M547T9	547.3584466	8.657916667	0.0000224	4 - 0; 8 - 0; 4 - 2; 8 - 2; 4 - 8	0.541327332	1.659936716	1.134967768
19	Positive	M718T11_1	717.5521511	11.0273	0.000091	0 - 2; 0 - 4; 0 - 8	0.10780132	0.220480856	0.24664222
129	Positive	M384T16	384.3353989	15.8756	0.0000231	0 - 2; 0 - 4; 0 - 8	0.299824099	0.36266671	0.363247376
20	Positive	M538T12	538.4223934	12.40206667	0.0000234	0 - 2; 0 - 4; 0 - 8; 2 - 4	0.431021471	0.389775682	0.468190057
60	Positive	M704T13_1	703.5732293	12.5723	0.0000231	2 - 0; 4 - 0; 8 - 0	2.142025902	1.940422788	2.250219093
21	Positive	M571T16	571.4346476	15.87455	0.0000429	0 - 2; 0 - 4; 0 - 8	0.253327293	0.313940705	0.379741486
62	Positive	M718T17_2	717.6204577	17.23058333	0.0000231	2 - 0; 4 - 0; 8 - 0; 2 - 4; 2 - 8	2.254537335	1.658326942	1.620605191
22	Positive	M317T10	317.2465838	10.24348333	0.0042729	2 - 0; 8 - 0; 8 - 4	1.408752194	1.250774744	2.176106539
25	Positive	M717T17_2	716.6170851	17.2535	0.0000231	2 - 0; 4 - 0; 8 - 0; 2 - 4; 2 - 8	2.354268667	1.563095689	1.522608705
23	Positive	M733T18_2	732.6108923	17.6125	0.00033337	0 - 2; 0 - 4; 0 - 8	0.300560653	0.326255373	0.444842962
24	Positive	M702T16	701.5580021	15.6225	0.00044631	0 - 2; 0 - 4; 8 - 2; 8 - 4	0.448931045	0.591254102	0.715463878
67	Positive	M789T14_1	788.5430616	13.61301667	0.0000248	0 - 2; 0 - 4; 0 - 8	0.312923231	0.448410042	0.301835609
100	Positive	M367T16_2	367.3358742	15.789125	0.0000269	0 - 2; 0 - 4; 0 - 8	0.276788765	0.277443513	0.35966652
26	Positive	M536T11	536.4067179	10.8408	0.00077059	0 - 2; 0 - 4; 0 - 8; 8 - 2; 8 - 4	0.435249928	0.597535677	0.729858913
40	Positive	M320T9	320.2584728	8.773566667	0.0000269	8 - 0; 8 - 2; 8 - 4	0.741149387	0.893298148	1.958472777
27	Positive	M572T16	572.4394877	15.875775	0.0000429	0 - 2; 0 - 4; 0 - 8	0.285949585	0.338083066	0.388063016
28	Positive	M638T16	637.5566748	15.58979167	0.0017545	4 - 0; 8 - 0; 4 - 2; 8 - 2	0.949034288	1.693485238	1.834875729
41	Positive	M614T20	613.5584724	19.65616667	0.0000288	2 - 0; 4 - 0; 8 - 0; 4 - 8	2.398522448	3.443612338	2.406740432
29	Positive	M384T20	384.3367831	19.66275	0.0063382	0 - 2; 0 - 4; 0 - 8	0.402387603	0.495662681	0.61130133
200	Positive	M559T17	559.4895408	16.842	0.0000288	2 - 0; 2 - 4; 2 - 8	2.621624591	1.123371993	1.321751452
30	Positive	M367T18_2	367.3360619	17.599	0.0000931	0 - 2; 0 - 4; 0 - 8; 8 - 4	0.349083101	0.349338645	0.476603828
52	Positive	M305T9_1	305.2486256	9.418933333	0.0000288	2 - 0; 8 - 0; 2 - 4; 8 - 2; 8 - 4	1.038163946	0.836438322	1.484326502
31	Positive	M678T20	677.5491089	19.6575	0.0014313	0 - 2; 0 - 4; 0 - 8; 8 - 2	0.335523768	0.498898851	0.567998708
95	Positive	M201T9_1	201.1268702	8.771933333	0.0000304	8 - 0; 8 - 2; 8 - 4	0.943516741	0.984905656	1.962045359
215	Positive	M367T9	367.2240098	8.593016667	0.0000344	2 - 0; 8 - 0; 2 - 4; 8 - 2; 8 - 4	0.998910192	0.917427505	1.612157875
33	Positive	M696T20	695.5596023	19.68275	0.00078993	0 - 2; 0 - 4; 0 - 8; 8 - 2	0.324214215	0.456501452	0.529120432
306	Positive	M811T13_2	810.5988623	12.71171667	0.0000376	2 - 0; 4 - 0; 8 - 0; 8 - 2; 8 - 4	1.131326128	1.377520422	2.117405291
34	Positive	M657T16	656.5090247	15.75083333	0.00011347	0 - 2; 0 - 4; 0 - 8; 8 - 2; 8 - 4	0.224641897	0.295446805	0.532026346
35	Positive	M565T13	565.4421509	12.53140833	0.0071942	0 - 2; 0 - 4; 8 - 2	0.501926258	0.639714438	0.76986548
197	Positive	M558T17	558.4870592	16.84658333	0.0000429	2 - 0; 2 - 4; 2 - 8	1.982927013	0.950157218	1.158616775
36	Positive	M661T17	660.5410781	16.99208333	0.0071942	0 - 2; 0 - 4; 0 - 8	0.433481505	0.501027605	0.639553214
37	Positive	M647T18_1	646.5398683	18.2605	0.0055366	0 - 2; 0 - 8; 4 - 2; 4 - 8	0.422247342	0.92458586	0.663970493
335	Positive	M243T1_3	243.183225	1.008758333	0.0000429	0 - 2; 0 - 4; 8 - 2; 8 - 4	0.34469427	0.301406021	1.126420657
38	Positive	M821T13	820.534914	12.5441	0.013337	0 - 2; 0 - 4; 0 - 8	0.446486834	0.539768158	0.443867235
90	Positive	M627T15	627.4609415	15.28118333	0.0000441	0 - 2; 0 - 4; 0 - 8	0.376879989	0.423976369	0.387578511
39	Positive	M286T9_1	286.2249236	8.7739	0.00010669	8 - 0; 8 - 2; 8 - 4	0.718174435	0.841516421	1.953018132
66	Positive	M790T14_1	789.5461488	13.60989167	0.0000478	0 - 2; 0 - 4; 0 - 8	0.322984322	0.463088276	0.310067852
151	Positive	M367T14_3	367.335811	14.14576667	0.0000482	0 - 2; 0 - 4; 0 - 8; 8 - 4	0.306070528	0.323439294	0.4408714
217	Positive	M652T11	652.4434377	10.73958333	0.0000508	0 - 2; 0 - 4; 0 - 8	0.276428582	0.374618715	0.286860163
42	Positive	M383T17	383.3309648	16.98675	0.0000787	0 - 2; 0 - 4; 0 - 8; 8 - 2	0.292299705	0.463978728	0.523894383
210	Positive	M367T14_1	367.3358783	14.48881667	0.0000565	0 - 2; 0 - 4; 0 - 8; 8 - 4	0.335750874	0.345400539	0.467197789
145	Positive	M428T11_2	428.3734585	10.77459167	0.0000565	0 - 2; 0 - 4; 0 - 8; 2 - 4; 8 - 4	0.524492175	0.435640214	0.620224944
44	Positive	M539T12	539.4267566	12.40353333	0.00013253	0 - 2; 0 - 4; 0 - 8; 2 - 4	0.496560311	0.447563962	0.535876444
144	Positive	M805T13_2	804.5388829	13.09685	0.0000565	0 - 2; 0 - 4; 0 - 8	0.289483832	0.372087803	0.345453114
57	Positive	M789T13_1	788.5427606	13.3637	0.0000599	0 - 2; 0 - 4; 0 - 8	0.281405142	0.421754875	0.298680521
46	Positive	M613T20	612.5553228	19.66125	0.0000661	2 - 0; 4 - 0; 8 - 0; 4 - 8	2.330922622	3.289393395	2.247067405
230	Positive	M368T14_2	368.3396192	14.486925	0.0000661	0 - 2; 0 - 4; 0 - 8	0.351353614	0.353381646	0.422345935
47	Positive	M427T10_2	427.3882583	10.01003333	0.011731	8 - 0; 8 - 2; 8 - 4	0.750564508	0.876700287	2.192852253
48	Positive	M772T17	771.6208972	16.975	0.005639	0 - 2; 0 - 4; 0 - 8	0.316538546	0.381020866	0.4514029
677	Positive	M243T1_2	243.0246239	1.267583333	0.0000672	4 - 0; 4 - 2; 4 - 8	0.715677867	2.25406692	0.882312773
50	Positive	M639T10_1	639.4057698	10.44508333	0.014488	0 - 8; 2 - 8; 4 - 8	0.669773906	0.726584479	0.496178287
326	Positive	M137T1	137.045967	1.031391667	0.0000742	0 - 2; 4 - 0; 0 - 8; 4 - 2; 4 - 8	0.201235798	1.355048464	0.254052659
86	Positive	M233T9	233.1532757	8.766183333	0.0000755	8 - 0; 8 - 2; 8 - 4	0.917342661	1.007543923	2.230930167
219	Positive	M787T12	786.5999461	11.56045	0.00008	2 - 0; 4 - 0; 8 - 0; 8 - 2; 8 - 4	1.433366544	1.33447143	2.075700914
54	Positive	M679T20	678.5529156	19.66583333	0.0012667	0 - 2; 0 - 4; 0 - 8; 8 - 2	0.320152597	0.482622975	0.571090569
83	Positive	M618T20	617.5110693	19.66583333	0.0000813	2 - 0; 4 - 0; 8 - 0; 4 - 8	2.166735983	2.796780575	2.010827901
55	Positive	M638T10	638.4019506	10.44878333	0.00060027	0 - 2; 0 - 4; 0 - 8; 2 - 8; 4 - 8	0.519605109	0.599418158	0.412647822
422	Positive	M791T12_1	790.5585068	11.59831667	0.0000813	0 - 2; 0 - 4; 0 - 8	0.225327915	0.320600799	0.277920415
107	Positive	M717T17_1	716.6176988	16.60798333	0.0000816	2 - 0; 4 - 0; 8 - 0; 2 - 4; 2 - 8	2.164358983	1.466224562	1.505265951
58	Positive	M789T14_2	788.5434549	14.28753333	0.00039763	0 - 2; 0 - 4; 0 - 8	0.422963957	0.440248748	0.353634863
163	Positive	M774T15_2	773.5512065	14.55338333	0.0000859	0 - 2; 0 - 4; 0 - 8	0.273358154	0.42400828	0.277293457
59	Positive	M299T10	299.2581825	10.12989167	0.0037932	0 - 2; 0 - 4; 0 - 8; 8 - 2; 8 - 4	0.344523722	0.411150761	0.597578573
76	Positive	M790T14_2	789.5465971	14.28490833	0.0000876	0 - 2; 0 - 4; 0 - 8	0.422566297	0.443360202	0.377127757
221	Positive	M305T9_2	305.2477921	9.04755	0.0000876	8 - 0; 2 - 4; 8 - 2; 8 - 4	0.8117496	0.797782273	1.476804473
61	Positive	M703T16	702.5610356	15.6151	0.0094846	0 - 2; 0 - 4; 8 - 2; 8 - 4	0.450009072	0.553811564	0.776444866
155	Positive	M650T11_1	650.4382662	10.74318333	0.000088	0 - 2; 0 - 4; 0 - 8	0.166758133	0.297522399	0.240543077
63	Positive	M793T13	792.5654324	13.27361667	0.00033337	0 - 2; 0 - 4; 0 - 8	0.393369631	0.51820301	0.403162711
64	Positive	M384T17	384.3355439	16.98633333	0.00059486	0 - 2; 0 - 4; 0 - 8; 8 - 2; 8 - 4	0.351981141	0.461548846	0.626608263
111	Positive	M718T17_1	717.6204063	16.61746667	0.0000938	2 - 0; 4 - 0; 8 - 0; 2 - 4; 2 - 8	1.977853522	1.502836534	1.526217313
65	Positive	M787T13_2	786.5293742	12.5253	0.00017408	0 - 2; 0 - 4; 0 - 8	0.333345786	0.463708065	0.307057236
319	Positive	M546T9_2	546.3549588	8.65835	0.00010669	4 - 0; 8 - 0; 4 - 2; 8 - 2; 4 - 8	0.528450931	1.61891753	1.092905896
68	Positive	M789T14_3	788.5428644	13.92413333	0.00031944	0 - 2; 0 - 4; 0 - 8	0.353905332	0.460489827	0.347353832
159	Positive	M715T17	714.6021722	17.23175	0.00011741	2 - 0; 4 - 0; 2 - 4; 2 - 8	1.697090036	1.150213355	1.033022216
69	Positive	M792T13_1	791.5613771	13.26828333	0.00033337	0 - 2; 0 - 4; 0 - 8	0.383858944	0.520082025	0.367157609
193	Positive	M544T8	544.3391349	8.220091667	0.00011761	0 - 2; 4 - 0; 4 - 2; 8 - 2; 4 - 8	0.424733813	1.430716787	0.666918518
70	Positive	M537T12	537.4118094	12.27703333	0.020774	0 - 2; 0 - 4; 0 - 8	0.555344783	0.565667967	0.690762496
360	Positive	M776T14	775.56677	14.481675	0.00011761	0 - 2; 0 - 4; 0 - 8; 4 - 8	0.321517486	0.563663108	0.36237331
137	Positive	M368T16_1	368.3394856	16.30898333	0.00012196	0 - 2; 0 - 4; 0 - 8	0.271562135	0.330401318	0.416656211
154	Positive	M618T7	618.1815326	7.058975	0.00012196	0 - 2; 0 - 4; 0 - 8	0.107242986	0.175573877	0.109422311
73	Positive	M640T19	639.5737111	19.44316667	0.00044631	2 - 0; 4 - 0; 8 - 0	1.530246109	1.864023006	1.693417476
141	Positive	M399T13	399.3252711	13.09744167	0.00012196	0 - 2; 0 - 4; 0 - 8	0.345828758	0.402547432	0.431489159
167	Positive	M773T15_2	772.5479493	14.55148333	0.00012196	0 - 2; 0 - 4; 0 - 8	0.275383157	0.436505291	0.279166737
75	Positive	M791T14	790.5507887	13.6163	0.00019016	0 - 2; 0 - 4; 0 - 8	0.371505554	0.496227243	0.345826534
357	Positive	M812T13_2	811.6028705	12.72198333	0.00012196	2 - 0; 4 - 0; 8 - 0; 8 - 2; 8 - 4	1.127452506	1.237935795	1.961096088
77	Positive	M708T11	708.4901092	10.74685	0.021238	0 - 2; 0 - 4; 0 - 8	0.304379915	0.394849336	0.410523904
78	Positive	M791T13_2	790.5576564	13.273175	0.0001361	0 - 2; 0 - 4; 0 - 8	0.350949965	0.510295397	0.342993849
503	Positive	M787T15_1	786.5995721	14.54395833	0.00012196	2 - 0; 4 - 0; 8 - 0; 2 - 4; 8 - 4	1.309085321	1.255266521	1.692344985
79	Positive	M508T11	508.3757327	10.62075	0.0020215	0 - 2; 0 - 4; 0 - 8; 8 - 2	0.424980133	0.54488368	0.654670596
80	Positive	M615T19	614.5621625	18.60408333	0.0053776	2 - 0; 4 - 0; 8 - 0	1.889842579	2.414918132	1.852681333
184	Positive	M302T8_1	302.219873	8.1521	0.00012196	8 - 0; 8 - 2; 8 - 4	0.780725091	0.90054656	1.841137731
127	Positive	M811T14_1	810.5254469	13.60840833	0.00013234	0 - 2; 0 - 4; 0 - 8	0.323918008	0.472922424	0.314518889
82	Positive	M639T19_1	638.5712888	19.43216667	0.00055126	2 - 0; 4 - 0; 8 - 0	1.724585344	2.194085684	1.988251221
84	Positive	M401T9_3	401.344625	9.404825	0.0032892	0 - 2; 0 - 4; 0 - 8; 2 - 4; 8 - 4	0.572089276	0.473489099	0.662254318
85	Positive	M512T11	512.3983373	10.67143333	0.0045915	0 - 2; 0 - 4; 0 - 8; 8 - 2	0.441660225	0.595691403	0.673128905
150	Positive	M694T11	694.464338	11.27210833	0.00013805	0 - 2; 0 - 4; 0 - 8	0.273439699	0.397593151	0.337889387
135	Positive	M368T14_3	368.3393669	14.15075833	0.0001472	0 - 2; 0 - 4; 0 - 8	0.328694229	0.342280455	0.444611596
174	Positive	M617T7	617.1790993	7.033991667	0.0001513	0 - 2; 0 - 4; 0 - 8	0.095037467	0.131422671	0.116490769
88	Positive	M848T13	847.5983107	13.36841667	0.01885	0 - 2; 0 - 4; 0 - 8	0.395622454	0.612212971	0.429752511
276	Positive	M367T18_1	367.3359111	17.89833333	0.0001713	0 - 2; 0 - 4; 0 - 8	0.397075734	0.429243273	0.53530088
89	Positive	M684T15_3	684.2023851	14.78478333	0.00023254	2 - 0; 4 - 0; 8 - 0	1.212369258	1.24339608	1.45645164
328	Positive	M716T17	715.6046992	17.25983333	0.00017408	2 - 0; 2 - 4; 2 - 8	1.788334407	1.044648146	0.960699788
91	Positive	M698T16_1	697.5317371	15.75539167	0.0017673	0 - 2; 0 - 4; 8 - 2	0.286336359	0.418673044	0.580380867
472	Positive	M482T9	482.3604574	9.165166667	0.00017408	0 - 2; 0 - 4; 4 - 2; 8 - 2	0.350407734	0.675539061	0.697760336
92	Positive	M653T7	653.1382454	7.356025	0.014793	0 - 2; 0 - 4; 0 - 8	0.159989338	0.085507924	0.141021394
190	Positive	M839T15	838.5564348	14.79425	0.00018176	0 - 2; 0 - 4; 0 - 8	0.262973062	0.392723898	0.216797847
93	Positive	M613T19_1	612.5556151	18.61233333	0.00040159	2 - 0; 4 - 0; 8 - 0	2.044402653	2.403111289	1.920811252
181	Positive	M717T18	716.6175157	17.909	0.00018176	2 - 0; 4 - 0; 8 - 0; 2 - 4; 2 - 8	2.137612249	1.52023269	1.466032945
94	Positive	M511T11	511.3951079	10.66939167	0.002146	0 - 2; 0 - 4; 0 - 8; 8 - 2	0.410976214	0.587463199	0.64121454
172	Positive	M651T11	651.4416313	10.741575	0.00018176	0 - 2; 0 - 4; 0 - 8	0.192304584	0.319404152	0.265686629
96	Positive	M309T9	309.2213365	8.591341667	0.0006256	8 - 0; 8 - 2; 8 - 4	0.830883098	0.765401318	1.352775844
165	Positive	M590T16_1	590.4773268	16.31633333	0.00019856	0 - 2; 0 - 4; 0 - 8	0.293588912	0.370615739	0.450174577
97	Positive	M526T10_1	526.3138378	9.655241667	0.0019083	0 - 2; 0 - 4; 0 - 8	0.505170035	0.505519161	0.53824324
216	Positive	M614T7	614.1807843	7.052983333	0.00021169	0 - 2; 0 - 4; 0 - 8	0.174279514	0.208673079	0.160740675
169	Positive	M548T9_1	548.3601691	8.666816667	0.00021906	0 - 2; 4 - 0; 4 - 2; 8 - 2; 4 - 8	0.496543858	1.491253977	1.049295104
99	Positive	M830T13	829.5413788	12.51935833	0.0020587	0 - 2; 0 - 4; 0 - 8	0.357147315	0.600036195	0.465219081
387	Positive	M508T9_2	508.3760509	9.418983333	0.00024652	0 - 2; 0 - 4; 4 - 2; 8 - 2	0.353886762	0.775875038	0.776198452
101	Positive	M540T12_1	540.4318194	12.40353333	0.010294	0 - 2; 0 - 4; 0 - 8	0.542487602	0.507159308	0.550091179
120	Positive	M578T19	577.5183674	18.61116667	0.00025607	2 - 0; 4 - 0; 8 - 0	2.359939444	2.814005904	2.202777699
261	Positive	M329T9_1	329.2476288	9.26365	0.00026331	2 - 0; 8 - 0; 2 - 4; 8 - 4	1.2018459	0.751774896	1.487752654
103	Positive	M811T11	810.5780855	10.78506667	0.00028572	0 - 2; 0 - 4; 0 - 8; 4 - 2; 4 - 8	0.347297673	0.579124954	0.361059814
226	Positive	M792T12	791.5614633	12.39234167	0.00028472	0 - 2; 0 - 4; 0 - 8; 4 - 8	0.387898028	0.507142525	0.330686234
157	Positive	M808T16	807.5724065	16.36958333	0.00028474	0 - 2; 4 - 0; 8 - 0; 4 - 2; 8 - 2	0.517784378	1.325257163	1.24429355
106	Positive	M805T13_1	804.5383207	12.57878333	0.0023748	0 - 2; 0 - 4; 0 - 8	0.205255579	0.33184319	0.279099297
118	Positive	M613T16	613.4451204	15.84044167	0.00028572	0 - 2; 0 - 4; 0 - 8	0.402142548	0.478265726	0.47094678
240	Positive	M813T13_3	812.6134171	12.57296667	0.00028722	2 - 0; 4 - 0; 8 - 0; 8 - 2; 8 - 4	1.224085433	1.486227351	2.49456241
108	Positive	M818T13_2	817.5772647	13.35466667	0.0020241	0 - 2; 0 - 4; 0 - 8; 4 - 2	0.391088935	0.652101643	0.495034318
142	Positive	M344T9_3	344.2581744	8.6071	0.00030434	8 - 0; 8 - 2; 8 - 4	0.81976628	0.734556044	1.509059383
194	Positive	M718T18_2	717.6203566	17.91416667	0.00030434	2 - 0; 4 - 0; 8 - 0; 2 - 4; 2 - 8	2.162948342	1.550691832	1.508260219
110	Positive	M829T13_2	828.5372843	13.38125	0.0033583	0 - 2; 0 - 4; 0 - 8	0.414547157	0.472006522	0.353027928
185	Positive	M616T7	616.1761776	7.037233333	0.00030755	0 - 2; 0 - 4; 0 - 8	0.094624988	0.122732343	0.11619073
275	Positive	M338T9	338.2698698	8.766591667	0.00031168	8 - 0; 8 - 2; 8 - 4	0.696258027	0.942843401	1.967023657
112	Positive	M510T11	510.3915127	10.66939167	0.00085973	0 - 2; 0 - 4; 0 - 8; 8 - 2; 8 - 4	0.388928947	0.566145433	0.628769468
251	Positive	M403T15_2	403.3572855	14.59591667	0.00032711	0 - 2; 0 - 4; 0 - 8	0.249339996	0.284037775	0.274697852
114	Positive	M794T13	793.567062	13.27635	0.00045833	0 - 2; 0 - 4; 0 - 8	0.410120689	0.477233036	0.416248209
497	Positive	M522T8	522.3452892	8.26585	0.00032711	0 - 2; 4 - 0; 4 - 2; 8 - 2	0.434710241	1.172769822	0.873848919
116	Positive	M345T9_1	345.2399412	9.065858333	0.00091823	8 - 0; 2 - 4; 8 - 2; 8 - 4	0.956728122	0.813137903	1.507608337
117	Positive	M595T16_1	595.4318139	16.31849167	0.0014313	0 - 2; 0 - 4; 0 - 8	0.505496552	0.558561792	0.466167977
208	Positive	M774T15_1	773.5509872	14.90661667	0.00033727	0 - 2; 0 - 4; 0 - 8	0.327429418	0.529760378	0.348372232
119	Positive	M755T20	754.6137314	19.6755	0.017728	0 - 2; 0 - 4; 0 - 8	0.394795354	0.536704995	0.618796796
262	Positive	M722T18	721.5723831	17.89366667	0.00035364	2 - 0; 4 - 0; 8 - 0; 2 - 4; 2 - 8	1.82582737	1.224233163	1.359067563
467	Positive	M367T14_2	367.3360524	13.61048333	0.00036373	0 - 2; 0 - 4; 0 - 8	0.361560977	0.417781975	0.448305919
121	Positive	M814T13_1	813.5440303	13.27675	0.00045912	0 - 2; 0 - 4; 0 - 8	0.364846574	0.513957329	0.416451081
122	Positive	M435T9	435.2516308	8.635	0.0064387	8 - 0; 4 - 2; 8 - 2	0.674646503	1.243887943	1.511030207
188	Positive	M368T16_2	368.339388	15.78666667	0.00038705	0 - 2; 0 - 4; 0 - 8	0.354005135	0.358382443	0.461899087
123	Positive	M371T18_1	371.2574472	18.271	0.026731	0 - 2; 0 - 8; 4 - 2; 4 - 8	0.595217688	0.996514036	0.687781498
426	Positive	M615T7	615.1834772	7.044583333	0.00038723	0 - 2; 0 - 4; 0 - 8	0.116100568	0.162398072	0.132966394
124	Positive	M847T13	846.5952098	13.36200833	0.0020241	0 - 2; 0 - 4; 0 - 8; 4 - 2; 4 - 8	0.373229975	0.665938275	0.365661355
370	Positive	M723T17	722.5763614	16.56811667	0.0003875	2 - 0; 4 - 0; 8 - 0; 2 - 4; 2 - 8	1.644409847	1.356408622	1.346327852
125	Positive	M697T20	696.5645811	19.687	0.0073736	0 - 2; 0 - 4; 0 - 8	0.420231665	0.55064737	0.576509643
214	Positive	M722T17	721.5721858	16.61273333	0.00039566	2 - 0; 4 - 0; 8 - 0; 2 - 4; 2 - 8	1.828514231	1.36199724	1.423811811
126	Positive	M634T7	634.1843389	7.04945	0.03191	0 - 2; 0 - 4; 0 - 8	0.059947698	0.07242859	0.097029932
238	Positive	M678T12	678.4697912	12.26539167	0.00039566	0 - 2; 0 - 4; 0 - 8	0.21761986	0.363196383	0.338260535
318	Positive	M545T8	545.3427154	8.219716667	0.00040159	0 - 2; 4 - 0; 4 - 2; 4 - 8	0.462063839	1.474406019	0.680086456
130	Positive	M616T18	616.4566441	17.84166667	0.00061671	0 - 2; 0 - 4; 0 - 8	0.48099284	0.559427375	0.649579979
555	Positive	M249T1_1	248.8702411	0.964183333	0.00041415	0 - 2; 0 - 8; 2 - 8; 4 - 8	0.501268351	0.77830992	0.310936813
131	Positive	M389T18_2	389.267929	18.26216667	0.016972	0 - 2; 4 - 2; 4 - 8	0.542138169	1.019317716	0.745790919
332	Positive	M807T11	806.5536173	11.25195	0.00041598	0 - 2; 0 - 4; 0 - 8	0.232820151	0.285784903	0.25443621
372	Positive	M509T9	509.379456	9.418983333	0.00041598	0 - 2; 4 - 2; 8 - 2	0.355424121	0.763000933	0.767654342
133	Positive	M623T8	623.3190157	7.929216667	0.00043066	4 - 0; 8 - 0; 4 - 2; 8 - 2	0.668904342	1.505976609	1.95143289
283	Positive	M367T16_1	367.3359227	16.30908333	0.00041798	0 - 2; 0 - 4; 0 - 8	0.323740639	0.350163332	0.454925762
134	Positive	M602T8	602.3911638	8.2202	0.0039806	0 - 2; 4 - 2; 4 - 8	0.368281908	1.278626755	0.586627153
143	Positive	M812T14_1	811.5276034	13.61128333	0.00042202	0 - 2; 0 - 4; 0 - 8	0.338181039	0.488296365	0.319463066
265	Positive	M429T15	429.3725737	15.28118333	0.00042202	0 - 2; 0 - 4; 0 - 8	0.399095007	0.353574297	0.342357149
136	Positive	M849T13	848.6058536	13.3007	0.0016488	0 - 2; 0 - 4; 0 - 8	0.337829559	0.548591021	0.439973464
198	Positive	M679T12	679.4731677	12.26474167	0.00042202	0 - 2; 0 - 4; 0 - 8	0.24038393	0.387497119	0.353631645
635	Positive	M763T13	762.5900659	12.64210833	0.00042461	2 - 0; 4 - 0; 8 - 0	1.378479267	1.499702178	1.509400401
139	Positive	M857T15_1	856.5690414	14.76971667	0.0053994	0 - 2; 0 - 4; 0 - 8	0.503324588	0.598879008	0.532341142
408	Positive	M329T9_2	329.2472473	8.881216667	0.00042679	2 - 0; 8 - 0; 2 - 4; 8 - 4	1.104644778	0.847717234	1.66353799
140	Positive	M803T14_2	802.6770897	14.02375833	0.0022967	0 - 2; 0 - 4; 0 - 8	0.122074367	0.186858327	0.180342572
285	Positive	M306T9	306.2512358	9.053525	0.00043328	8 - 0; 8 - 2; 8 - 4	0.793244875	0.83250452	1.496402172
233	Positive	M385T16	385.3462466	15.99263333	0.00045118	0 - 2; 0 - 4; 0 - 8	0.42082335	0.458666774	0.547927048
301	Positive	M368T14_1	368.3394227	13.6093	0.00045118	0 - 2; 0 - 4; 0 - 8	0.342550101	0.401144439	0.434382277
146	Positive	M605T8	605.3092822	7.976358333	0.015567	8 - 0; 8 - 2; 8 - 4	0.821637685	1.152851203	1.682452809
271	Positive	M419T13_2	419.351903	12.50734167	0.00045118	0 - 2; 0 - 4; 0 - 8	0.251396109	0.323987218	0.407501854
148	Positive	M712T18	711.5564071	18.38383333	0.020774	0 - 2; 0 - 4; 0 - 8	0.422384372	0.50777158	0.520855673
149	Positive	M579T20	578.5214254	19.65566667	0.036491	2 - 0; 4 - 0	1.643627699	2.39793523	1.604776911
662	Positive	M521T8	521.3428663	8.26585	0.00045833	0 - 2; 4 - 0; 4 - 2; 8 - 2	0.450977917	1.238518551	0.897524248
284	Positive	M795T15_1	794.5298556	14.5531	0.00045833	0 - 2; 0 - 4; 0 - 8	0.277494791	0.431952761	0.276998857
152	Positive	M633T7	633.1787607	7.04945	0.049853	0 - 2; 0 - 4; 0 - 8	0.126013888	0.132712305	0.123843866
153	Positive	M800T13	799.5673672	13.32709167	0.0088628	0 - 2; 0 - 8; 4 - 2	0.353205379	0.764640082	0.559156009
380	Positive	M809T13	808.5814668	12.72181667	0.00046656	2 - 0; 4 - 0; 8 - 0; 8 - 2; 8 - 4	1.256725991	1.328997883	2.267533178
164	Positive	M790T13	789.5461625	13.3637	0.00052571	0 - 2; 0 - 4; 0 - 8	0.318281092	0.426361465	0.331109697
179	Positive	M831T11	830.5502941	10.78311667	0.00052818	0 - 2; 0 - 4; 0 - 8	0.326898207	0.491724988	0.334475889
156	Positive	M624T10	624.3861532	10.3891	0.011318	0 - 2; 0 - 4; 0 - 8; 2 - 8	0.589668187	0.606413993	0.508990294
176	Positive	M808T11	807.5568353	11.24833333	0.00054338	0 - 2; 0 - 4; 0 - 8	0.220877175	0.370500392	0.279555677
158	Positive	M812T13_1	811.5285237	13.36338333	0.0010064	0 - 2; 0 - 4; 0 - 8	0.345074628	0.476004174	0.377854393
309	Positive	M819T13_1	818.5879612	13.33646667	0.00058487	0 - 2; 0 - 4; 0 - 8	0.375517235	0.518363674	0.418887082
268	Positive	M418T15	418.3675563	14.73096667	0.00058487	0 - 2; 0 - 4; 0 - 8	0.321000664	0.379301204	0.42871223
161	Positive	M678T17	677.5493129	16.97391667	0.0013813	0 - 2; 0 - 4; 0 - 8	0.341937781	0.408694802	0.493979458
162	Positive	M383T15	383.330776	15.25583333	0.0040401	0 - 2; 0 - 4; 0 - 8; 8 - 2	0.28962727	0.388059873	0.553944347
371	Positive	M796T15_1	795.5328065	14.55414167	0.00060027	0 - 2; 0 - 4; 0 - 8	0.297265976	0.446358259	0.291351792
266	Positive	M368T17	368.339553	16.99991667	0.00060096	0 - 2; 0 - 4; 0 - 8	0.406529554	0.397456342	0.495675397
166	Positive	M283T10	283.2634401	9.618383333	0.0029882	0 - 4; 0 - 8; 2 - 4; 2 - 8	0.882944501	0.543225846	0.53060451
202	Positive	M579T19	578.5217833	18.61233333	0.0006313	2 - 0; 4 - 0; 8 - 0	2.231887465	2.917384328	2.074912252
168	Positive	M383T20	383.3307123	19.6575	0.022929	0 - 2; 0 - 4; 0 - 8	0.420758549	0.581306781	0.620139791
336	Positive	M385T14_1	385.3467393	13.61201667	0.00064498	0 - 2; 0 - 4; 0 - 8	0.344226919	0.432596652	0.427039876
308	Positive	M568T8	568.3391943	8.097408333	0.00064564	0 - 2; 4 - 2; 8 - 2; 4 - 8	0.35016713	1.041322109	0.574745336
170	Positive	M614T19	613.5584366	18.63541667	0.0010705	2 - 0; 4 - 0; 8 - 0	2.105790154	2.537740259	1.865814333
282	Positive	M859T14	858.5836909	14.13471667	0.00068868	0 - 2; 0 - 4; 0 - 8	0.292063485	0.414303584	0.290607698
171	Positive	M820T13	819.5920313	13.32761667	0.0014354	0 - 2; 0 - 4; 0 - 8	0.328081716	0.444435741	0.487977325
488	Positive	M520T8	520.3393376	8.265683333	0.00074941	0 - 2; 4 - 0; 8 - 0; 4 - 2; 8 - 2	0.451791004	1.226196091	0.917960381
407	Positive	M328T9_1	328.2355536	8.589516667	0.00075277	8 - 0; 2 - 4; 8 - 2; 8 - 4	0.84490565	0.714689793	1.413081893
173	Positive	M616T8_1	616.1759452	7.503333333	0.0054984	0 - 2; 0 - 4; 0 - 8	0.252392024	0.317823611	0.110533978
534	Positive	M327T9	327.2320829	8.596191667	0.00075277	8 - 0; 2 - 4; 8 - 2; 8 - 4	0.868503798	0.727260569	1.468274363
220	Positive	M811T13_1	810.5253147	13.365175	0.00078993	0 - 2; 0 - 4; 0 - 8	0.289300959	0.503238805	0.316902806
177	Positive	M637T10	637.4259022	10.34999167	0.0022654	0 - 2; 0 - 4; 0 - 8	0.335616792	0.474063476	0.419859245
178	Positive	M823T11	822.5483682	11.03881667	0.0031563	0 - 2; 0 - 4; 0 - 8	0.269582921	0.355754112	0.325214958
483	Positive	M542T8_1	542.321062	8.26665	0.00088892	0 - 2; 4 - 2; 8 - 2	0.430332424	1.122201983	0.878198596
454	Positive	M570T8	570.3450599	8.096866667	0.00090695	0 - 2; 4 - 2; 8 - 2; 4 - 8	0.376134567	1.085439836	0.684924516
182	Positive	M754T20	753.6123612	19.68	0.024973	0 - 2; 0 - 4; 0 - 8	0.358760692	0.48686514	0.545535782
505	Positive	M483T9	483.3639887	9.165166667	0.00091691	0 - 2; 0 - 4; 4 - 2; 8 - 2	0.347023995	0.682083313	0.697839295
183	Positive	M858T14	857.5717515	13.8478	0.0018659	0 - 2; 0 - 4; 0 - 8; 4 - 8	0.429507042	0.698572954	0.455906572
433	Positive	M593T16	593.4157846	15.87206667	0.00097031	0 - 2; 0 - 4; 0 - 8	0.327397901	0.39451163	0.420783379
246	Positive	M860T14	859.5875381	14.13541667	0.00097031	0 - 2; 0 - 4; 0 - 8	0.329373246	0.414535514	0.366223169
186	Positive	M610T9	610.3719546	9.050016667	0.0058239	0 - 2; 0 - 4; 0 - 8; 2 - 8	0.564804618	0.651332436	0.511139751
307	Positive	M795T15_2	794.5300298	14.91056667	0.0009772	0 - 2; 0 - 4; 0 - 8	0.261115608	0.460703419	0.283821588
187	Positive	M683T16	682.5250939	15.798025	0.0053491	0 - 2; 0 - 4; 8 - 2; 8 - 4	0.236399183	0.415217206	0.667453402
366	Positive	M773T15_1	772.5478394	14.90605833	0.0010627	0 - 2; 0 - 4; 0 - 8	0.341006176	0.482134707	0.318226082
189	Positive	M661T20	660.5407789	19.637	0.0028506	0 - 2; 0 - 4; 0 - 8	0.344314479	0.466807012	0.456788777
373	Positive	M802T14	801.673026	14.02406667	0.0010637	0 - 2; 0 - 4; 0 - 8	0.14451132	0.216677697	0.208188482
191	Positive	M498T14	498.2882544	14.02428333	0.0026532	0 - 2; 0 - 8; 4 - 2; 4 - 8	0.44018963	0.890718268	0.645614343
462	Positive	M775T14	774.5631029	14.48933333	0.0011194	0 - 2; 0 - 4; 0 - 8	0.330892747	0.595920616	0.367735427
192	Positive	M719T20	718.5448085	19.681	0.0057406	0 - 2; 0 - 4; 0 - 8; 8 - 2	0.400662366	0.536002144	0.620407149
437	Positive	M719T17_2	718.6221329	17.21283333	0.0011461	2 - 0; 4 - 0; 2 - 4; 2 - 8	2.099876595	1.495489607	1.253386492
330	Positive	M810T13	809.5848268	12.72165	0.0011931	2 - 0; 4 - 0; 8 - 0; 8 - 2; 8 - 4	1.275146379	1.311379709	2.240772191
195	Positive	M578T20	577.5182031	19.657	0.0015808	2 - 0; 4 - 0; 8 - 0	1.523002097	2.083660785	1.672740338
239	Positive	M420T13	420.3553629	12.50478333	0.0012025	0 - 2; 0 - 4; 0 - 8	0.234461154	0.319232215	0.415956732
196	Positive	M567T8	567.3234508	8.21985	0.008221	4 - 0; 4 - 2; 4 - 8	0.571252579	1.221285975	0.814176507
364	Positive	M383T14_1	383.3309591	14.34205	0.0012291	0 - 2; 0 - 4; 0 - 8; 2 - 4	0.401607263	0.263035958	0.343938146
506	Positive	M635T19	634.5394539	19.35025	0.0012799	2 - 0; 4 - 0; 2 - 8; 4 - 8	1.842972733	1.665266934	1.040509673
199	Positive	M440T9	440.3130832	9.135516667	0.010478	8 - 0; 4 - 2; 8 - 2	0.650825058	1.313140458	1.558684348
476	Positive	M819T14_2	818.5895729	14.15925	0.0012938	0 - 2; 0 - 4; 0 - 8	0.290652129	0.471724379	0.360973508
304	Positive	M390T9	390.2996466	8.593016667	0.0013475	8 - 0; 8 - 2; 8 - 4	1.006811548	0.838645085	1.860638986
344	Positive	M196T7	196.1409929	7.403041667	0.0013775	0 - 2; 0 - 4; 0 - 8	0.293705969	0.496067516	0.423856415
349	Positive	M672T11	672.4205489	10.73803333	0.0013813	0 - 2; 0 - 4; 0 - 8	0.32650613	0.439534061	0.398097826
203	Positive	M696T19_1	695.5603647	18.51516667	0.013705	0 - 2; 0 - 4; 0 - 8; 8 - 2	0.397239953	0.611348797	0.651060931
204	Positive	M644T19	643.5265266	19.43216667	0.0046366	2 - 0; 4 - 0; 8 - 0	1.460762611	1.922855305	1.679139869
206	Positive	M831T13	830.5528011	12.56999167	0.027924	0 - 2; 0 - 4; 0 - 8	0.379187056	0.589714321	0.501302535
207	Positive	M650T11_2	650.4380033	11.179575	0.016596	0 - 2; 0 - 4; 0 - 8	0.549918086	0.530935494	0.575811562
218	Positive	M695T11	695.4683895	11.26938333	0.0014515	0 - 2; 0 - 4; 0 - 8	0.354088208	0.434394922	0.371127237
385	Positive	M635T20_1	634.5394768	19.73991667	0.0014902	2 - 0; 4 - 0; 2 - 8; 4 - 8	2.823795578	2.668610552	1.485284052
599	Positive	M115T1_1	114.8933325	1.008216667	0.0014989	0 - 2; 0 - 4; 0 - 8; 4 - 8	0.41948188	0.637608221	0.328939949
211	Positive	M814T14	813.6184256	14.13963333	0.0015449	8 - 0; 8 - 2; 8 - 4	0.882451729	1.141303605	2.400541717
269	Positive	M636T10	636.4223887	10.34008333	0.0015262	0 - 2; 0 - 4; 0 - 8	0.261594096	0.458402916	0.403518947
212	Positive	M832T13	831.5570716	12.56903333	0.047871	0 - 2; 0 - 4; 0 - 8	0.383009337	0.603123387	0.527048704
415	Positive	M506T9_2	506.3599848	8.53545	0.0015386	0 - 2; 4 - 2; 8 - 2	0.412130609	0.993704579	1.030193151
213	Positive	M506T9_1	506.3600684	9.400958333	0.0038791	0 - 2; 0 - 4; 8 - 2	0.477561628	0.678570268	0.820262816
231	Positive	M377T8	377.279604	8.385366667	0.0015619	0 - 4; 2 - 4; 2 - 8; 8 - 4	0.946613412	0.508383809	0.798504991
568	Positive	M543T8	543.3241497	8.266016667	0.0015701	0 - 2; 4 - 0; 4 - 2; 8 - 2	0.477902413	1.166224862	0.918108163
456	Positive	M413T13	413.3400151	13.18093333	0.0015884	0 - 2; 0 - 4; 0 - 8	0.415819103	0.416565773	0.449932045
535	Positive	M797T15	796.545795	14.51106667	0.0015901	0 - 2; 0 - 4; 0 - 8; 4 - 2; 4 - 8	0.377394918	0.668290554	0.424678402
222	Positive	M387T15_1	386.7780578	14.54356667	0.0064387	0 - 2; 0 - 4; 0 - 8	0.214933107	0.38592167	0.22540469
601	Positive	M385T15_1	385.3463703	15.4244	0.0017302	0 - 2; 0 - 4; 0 - 8	0.435412795	0.452054355	0.485387313
223	Positive	M707T10	707.4676817	9.958016667	0.0035292	0 - 2; 0 - 4; 0 - 8	0.277758136	0.404942477	0.395256345
390	Positive	M788T13_1	787.5316748	12.74955	0.001747	0 - 2; 0 - 4; 0 - 8	0.255694234	0.444263386	0.28373412
224	Positive	M619T20	618.5141223	19.66125	0.0101	2 - 0; 4 - 0; 8 - 0	1.693458616	2.340991758	1.69469803
329	Positive	M565T9	565.3145422	9.37035	0.0018124	0 - 2; 0 - 4; 0 - 8; 2 - 4	0.528605874	0.451639589	0.471338548
227	Positive	M736T17	735.5529781	16.975	0.0041494	0 - 2; 0 - 4; 0 - 8	0.331107081	0.340523114	0.445469357
314	Positive	M341T9_3	341.3052402	9.370716667	0.0018603	0 - 2; 0 - 4; 0 - 8	0.510020741	0.450214378	0.449149925
229	Positive	M692T18	691.5293696	18.416	0.020228	0 - 2; 0 - 4; 0 - 8	0.338081524	0.452291123	0.562203882
547	Positive	M403T14	403.3484598	14.02420833	0.0018928	0 - 2; 0 - 4; 0 - 8	0.299063749	0.385688521	0.399027421
263	Positive	M841T16	840.6540673	15.59696667	0.001898	0 - 2; 4 - 2; 8 - 2	0.272673883	0.656104392	0.741872727
232	Positive	M315T8_2	315.1949941	8.121533333	0.016776	4 - 0; 4 - 2; 4 - 8	0.729884437	1.6445005	0.620255145
279	Positive	M650T7	650.1367788	7.353816667	0.0019083	0 - 2; 0 - 4; 0 - 8	0.222516862	0.146973298	0.283073534
234	Positive	M410T11	410.3738127	10.54233333	0.028491	0 - 2; 0 - 4; 0 - 8	0.449156774	0.421378545	0.394397949
400	Positive	M159T1_3	159.0277138	1.008808333	0.0019868	2 - 0; 8 - 0; 2 - 4; 8 - 4	1.622633565	0.669432724	1.852756125
235	Positive	M791T13_1	790.5587145	12.7123	0.0047873	0 - 2; 0 - 4; 0 - 8	0.361431613	0.498508905	0.408365079
260	Positive	M762T13_2	761.5871598	13.33890833	0.0020215	2 - 0; 4 - 0; 8 - 0; 2 - 8	2.31761133	2.229672569	1.594278809
237	Positive	M167T1_1	166.9506925	0.994491667	0.0071065	0 - 2; 0 - 4; 0 - 8; 2 - 8; 4 - 8	0.512093097	0.662609025	0.358239279
520	Positive	M704T11_1	703.5394123	11.45766667	0.0020572	0 - 2; 0 - 4; 0 - 8	0.341187758	0.328926154	0.306531265
470	Positive	M835T1	835.41074	0.983466667	0.0020612	0 - 2; 8 - 0; 4 - 2; 8 - 2; 8 - 4	0.340977909	0.862070857	1.732805634
243	Positive	M724T16_1	723.5440348	15.76858333	0.033769	0 - 2; 0 - 4	0.452289803	0.516766975	0.677689399
247	Positive	M399T14_2	399.35854	14.26103333	0.0023043	0 - 2; 0 - 4; 0 - 8	0.417804737	0.448102729	0.40054877
248	Positive	M661T7	661.1729899	7.051325	0.0028081	0 - 2; 0 - 4; 0 - 8	0.170343129	0.223062396	0.137950679
626	Positive	M322T11	322.2745576	11.30161667	0.0023409	0 - 2; 4 - 0; 8 - 0; 4 - 2; 8 - 2	0.58767372	0.990136336	0.952161029
249	Positive	M873T13	872.563443	12.55915	0.0091605	0 - 2; 0 - 4; 0 - 8	0.383185702	0.438452441	0.357241042
515	Positive	M788T13_2	787.6029777	12.59661667	0.0023748	2 - 0; 8 - 0; 8 - 2; 8 - 4	1.010070526	1.060252985	1.523288034
250	Positive	M718T20	717.5416095	19.678	0.014459	0 - 2; 0 - 4; 8 - 2	0.393999523	0.550467496	0.635057193
325	Positive	M651T7	651.1401841	7.340433333	0.0023748	0 - 2; 0 - 4; 0 - 8	0.182405578	0.106291346	0.171448419
252	Positive	M509T11	509.3797645	10.6233	0.0049086	0 - 2; 0 - 4; 0 - 8	0.452808591	0.582845574	0.651920825
253	Positive	M239T8_2	239.1633873	8.422716667	0.020351	8 - 0; 8 - 2; 8 - 4	0.814992991	0.925441163	1.234124311
254	Positive	M296T11	296.2587445	10.59641667	0.0032892	8 - 0; 8 - 2; 8 - 4	0.824890216	0.939489951	1.506449047
255	Positive	M352T11	352.3216436	10.54141667	0.014252	0 - 2; 0 - 4; 0 - 8	0.446942632	0.473852487	0.412472236
256	Positive	M840T15	839.5599027	14.79365	0.0049129	0 - 2; 0 - 4; 0 - 8	0.298483166	0.532889736	0.306210081
427	Positive	M294T8_1	294.2143707	7.890233333	0.0028081	0 - 2; 0 - 4; 0 - 8	0.478918431	0.463072714	0.402559163
257	Positive	M424T9	424.3420465	8.78125	0.0064363	0 - 4; 0 - 8; 2 - 4; 8 - 4	0.74219373	0.495900214	0.709931635
404	Positive	M680T12	680.4763449	12.26216667	0.0028084	0 - 2; 0 - 4; 0 - 8	0.339121551	0.472186816	0.434601834
259	Positive	M792T13_2	791.5616929	12.70775833	0.0090265	0 - 2; 0 - 4; 0 - 8	0.39282109	0.512499215	0.458109823
289	Positive	M664T12	664.4541311	11.8543	0.0028366	0 - 2; 0 - 4; 0 - 8; 4 - 2; 8 - 2	0.296142823	0.536580009	0.518563615
324	Positive	M336T13	336.3262471	13.18924167	0.0029882	0 - 8; 2 - 8; 4 - 8	0.942625548	0.968622728	0.462204302
264	Positive	M676T11_2	676.4540597	10.94225833	0.0064337	0 - 2; 0 - 4; 0 - 8; 8 - 2	0.27011835	0.523728506	0.504637408
593	Positive	M824T14_2	823.6560537	14.02408333	0.0030288	0 - 2; 0 - 4; 0 - 8	0.179743885	0.286513553	0.27899033
473	Positive	M484T9	484.3660505	9.162675	0.0030721	0 - 2; 4 - 2; 8 - 2	0.364141129	0.697943274	0.708183949
287	Positive	M761T14_1	760.5156357	14.0372	0.0030954	0 - 2; 0 - 8; 4 - 2; 4 - 8	0.282869189	0.94597877	0.594095151
267	Positive	M637T14	636.5546228	14.155975	0.0094674	4 - 0; 8 - 0; 4 - 2; 8 - 2	0.901716092	2.198943653	2.60360746
631	Positive	M298T12	298.2746562	11.554275	0.0031909	8 - 0; 8 - 2; 8 - 4	0.742612196	0.859835683	1.148201595
293	Positive	M399T11_1	399.3256022	11.25343333	0.0032772	0 - 2; 0 - 4; 0 - 8	0.369103308	0.479327641	0.548434766
623	Positive	M423T14	423.322834	14.02438333	0.0032892	0 - 2; 0 - 4; 0 - 8	0.324486957	0.390869094	0.440663772
272	Positive	M817T13_2	816.5735673	13.35783333	0.013775	0 - 2; 0 - 4; 0 - 8	0.405583861	0.590542274	0.46162815
730	Positive	M401T14	401.3419366	14.02420833	0.0032892	0 - 2; 0 - 4; 0 - 8	0.31627849	0.402322907	0.420288514
273	Positive	M859T13_2	858.5839975	13.34543333	0.005639	0 - 2; 0 - 4; 0 - 8	0.474611099	0.62262945	0.460467297
274	Positive	M372T8	372.3111665	8.1937	0.0054447	0 - 4; 2 - 4; 8 - 4	0.762001302	0.519320772	0.861101061
311	Positive	M417T9	417.2424402	8.62735	0.0033315	8 - 0; 4 - 2; 8 - 2	0.473361525	1.408236586	1.693513591
277	Positive	M739T14	738.5325694	13.99905	0.0036574	0 - 2; 0 - 8; 4 - 2; 4 - 8	0.30480456	0.819204027	0.549089522
278	Positive	M431T8	431.314752	8.193716667	0.011139	4 - 0; 8 - 0; 4 - 2; 8 - 2	0.792153872	1.297116051	1.208458742
432	Positive	M629T16	629.4874233	15.8744	0.0034204	0 - 2; 0 - 4; 0 - 8	0.411617481	0.402143343	0.46389258
517	Positive	M324T12	324.2902239	11.96971667	0.0035093	8 - 0; 8 - 2; 8 - 4	0.716293776	1.00429432	1.36615156
410	Positive	M704T11_2	704.4487866	10.56909167	0.0035249	0 - 2; 0 - 4; 0 - 8	0.340623841	0.51646945	0.478235286
339	Positive	M247T9	247.1690004	8.60245	0.0035249	8 - 0; 8 - 2; 8 - 4	0.681318932	0.697314363	1.43296611
381	Positive	M788T12	787.6031363	11.55938333	0.0035304	2 - 0; 4 - 0; 8 - 0	1.31778004	1.639522596	2.025833288
706	Positive	M441T13	441.3334979	12.5045	0.0035994	0 - 2; 0 - 4; 0 - 8	0.371903982	0.409189498	0.494750325
286	Positive	M658T16	657.5118317	15.7515	0.014261	0 - 2; 0 - 4; 0 - 8; 8 - 2	0.337660633	0.445680161	0.571492924
713	Positive	M348T11_2	348.2899944	11.46681667	0.0037215	2 - 0; 8 - 0; 8 - 2; 8 - 4	1.074903009	1.081599596	1.598770648
288	Positive	M662T11	662.4382076	10.7453	0.042933	0 - 2; 0 - 4; 0 - 8	0.418352277	0.640370235	0.572306688
313	Positive	M829T12	828.5380261	11.5406	0.0037215	0 - 2; 0 - 4; 0 - 8	0.278144272	0.500671712	0.423660173
327	Positive	M706T10	706.4646478	9.958016667	0.0038161	0 - 2; 0 - 4; 0 - 8	0.22800059	0.398023895	0.374590209
291	Positive	M696T11	696.4714877	11.26686667	0.0099844	0 - 2; 0 - 4; 0 - 8	0.444428772	0.441931135	0.512378262
292	Positive	M241T9	241.194858	8.766591667	0.032725	8 - 0; 8 - 2; 8 - 4	0.672225543	0.843392847	1.480027165
546	Positive	M368T9_1	368.2279307	8.604233333	0.0039377	2 - 0; 8 - 0; 2 - 4; 8 - 4	1.050189865	0.836113943	1.422782939
571	Positive	M787T10	786.5995344	10.26478333	0.0041166	2 - 0; 4 - 0; 8 - 0; 8 - 4	1.865364296	1.448485222	2.54884588
297	Positive	M571T14_1	571.3976286	14.16248333	0.016919	0 - 2; 0 - 4; 0 - 8	0.439112785	0.490081414	0.503924792
298	Positive	M697T17_1	696.5663671	16.97433333	0.0054447	0 - 2; 0 - 4; 0 - 8	0.342471389	0.427613826	0.423448349
356	Positive	M817T15	816.5742624	14.80128333	0.0042096	0 - 2; 0 - 4; 0 - 8	0.348556419	0.513471523	0.307022787
299	Positive	M404T15	404.3603781	15.43074167	0.037811	0 - 2; 0 - 4; 0 - 8	0.337879442	0.445547367	0.477667809
300	Positive	M429T11	429.3759093	10.76690833	0.0071942	0 - 2; 0 - 4; 8 - 4	0.499942759	0.466039376	0.701782812
303	Positive	M370T20	370.3550888	19.9355	0.016686	0 - 2; 0 - 4	0.49637141	0.514887722	0.714284046
687	Positive	M426T10	426.3577599	9.6316	0.0049086	0 - 4; 2 - 4; 8 - 4	0.723529994	0.509055662	0.7286675
347	Positive	M652T7	652.1361135	7.33835	0.0049129	0 - 2; 0 - 4; 0 - 8	0.172159723	0.095475902	0.207174199
310	Positive	M823T12	822.5829279	11.54135	0.0067994	0 - 2; 0 - 4; 0 - 8; 4 - 2	0.292120289	0.641130146	0.429046106
459	Positive	M578T8	578.3918329	8.265633333	0.0049421	0 - 2; 4 - 2; 8 - 2	0.324145595	1.182026669	0.753182107
345	Positive	M341T9_2	341.3052154	9.045083333	0.0049498	0 - 2; 0 - 4; 0 - 8	0.372692612	0.426133093	0.466844268
312	Positive	M731T13_2	730.5660851	12.58470833	0.01347	2 - 0; 4 - 0; 8 - 0	1.540910474	1.466519243	1.443707961
374	Positive	M585T9	585.3295022	9.360883333	0.0050892	0 - 2; 0 - 4; 0 - 8	0.551026779	0.503985824	0.495395803
315	Positive	M772T13	771.5547808	12.55825	0.0051427	0 - 2; 0 - 4; 0 - 8	0.298309901	0.450723705	0.340946234
359	Positive	M813T13_1	812.5404813	13.29356667	0.0052116	0 - 2; 0 - 4; 0 - 8	0.392150105	0.549757729	0.361270294
519	Positive	M584T9	584.3274231	9.358841667	0.0052325	0 - 4; 0 - 8; 2 - 4; 2 - 8	0.599311164	0.451604482	0.455441457
317	Positive	M815T16	814.6377603	15.56225	0.017015	0 - 2; 8 - 2	0.453407372	0.621916276	0.770608855
320	Positive	M591T16	591.48236	16.3099	0.0077281	0 - 2; 0 - 4; 0 - 8	0.411014606	0.399708344	0.505321851
409	Positive	M579T8_2	579.3947696	8.265208333	0.0053994	0 - 2; 4 - 2; 8 - 2	0.330084688	1.215076216	0.812602683
321	Positive	M480T9_3	480.3445972	9.146183333	0.0094674	0 - 2; 0 - 4; 8 - 2	0.430146008	0.713856061	0.718191628
322	Positive	M622T10	622.4057224	9.998166667	0.026065	0 - 2; 0 - 4; 0 - 8	0.443943523	0.603017185	0.564852825
676	Positive	M816T14_1	815.5616798	14.16048333	0.0053994	0 - 2; 0 - 4; 0 - 8	0.275700941	0.366405501	0.372536256
323	Positive	M415T10	415.3202098	10.32755833	0.021704	0 - 2; 0 - 4; 0 - 8	0.40548906	0.676277401	0.590973886
604	Positive	M777T16_1	776.5772116	15.59478333	0.0054532	0 - 2; 0 - 4; 0 - 8	0.349133782	0.343786558	0.288607572
609	Positive	M205T1_4	205.0957878	1.011216667	0.005596	4 - 0; 8 - 0; 4 - 2; 8 - 2	0.918814371	1.481257564	1.521656635
518	Positive	M385T15_2	385.3457546	14.89009167	0.005631	0 - 2; 0 - 4; 0 - 8	0.499132101	0.534599154	0.539955995
331	Positive	M925T18	924.7838316	18.36616667	0.047068	8 - 0; 4 - 2; 8 - 2	0.611751472	1.066742831	1.284509321
569	Positive	M788T18	787.5998664	18.32916667	0.005639	4 - 0; 8 - 0; 8 - 2	0.900885201	1.386932273	1.530865773
333	Positive	M399T14_1	399.3247845	14.03036667	0.029543	0 - 2; 0 - 4; 0 - 8	0.532922755	0.592041349	0.597375813
334	Positive	M502T8_2	502.328722	8.273483333	0.032572	0 - 2; 4 - 2; 8 - 2	0.415734847	0.817821168	0.755549644
438	Positive	M700T12	700.4515722	12.25395	0.0058239	0 - 2; 0 - 4; 0 - 8	0.344111495	0.475097613	0.442114486
423	Positive	M837T12	836.6002488	12.32063333	0.0058354	0 - 2; 0 - 4; 0 - 8	0.333508431	0.451466356	0.307494895
337	Positive	M399T15	399.3247786	14.84116667	0.042173	0 - 2; 0 - 4; 0 - 8	0.546842076	0.554349526	0.679120384
338	Positive	M429T16	429.3726573	16.39470833	0.024173	8 - 0; 8 - 2; 8 - 4	0.606493307	0.780253991	1.009655692
340	Positive	M617T8_1	617.1791771	7.503333333	0.016662	0 - 2; 0 - 4; 0 - 8	0.203281951	0.197364919	0.088301914
342	Positive	M414T13	414.3462546	13.181675	0.020986	0 - 2; 0 - 4; 0 - 8	0.451077409	0.451569669	0.449465014
394	Positive	M654T9	654.2467528	9.36535	0.0063246	0 - 2; 0 - 4; 0 - 8	0.473717721	0.368349138	0.451170479
411	Positive	M796T15_2	795.5329348	14.917225	0.0063354	0 - 2; 0 - 4; 0 - 8	0.396407804	0.500581084	0.339403485
418	Positive	M815T14_2	814.5584916	13.718875	0.006389	0 - 2; 0 - 4; 0 - 8	0.375502015	0.641036909	0.43442273
392	Positive	M787T13_1	786.5297844	12.76136667	0.0064327	0 - 2; 0 - 4; 0 - 8	0.286339024	0.394625507	0.275702518
457	Positive	M401T15	401.3412815	14.73905	0.0064327	0 - 2; 0 - 4; 0 - 8	0.305245395	0.49162491	0.43770133
614	Positive	M819T14_1	818.589562	13.873225	0.0064337	0 - 2; 0 - 4; 0 - 8; 4 - 8	0.392374251	0.602032038	0.401273337
350	Positive	M693T18	692.5320236	18.4205	0.022823	0 - 2; 0 - 4; 0 - 8	0.403180159	0.456181589	0.490624138
566	Positive	M777T14	776.5696621	14.471075	0.0064337	0 - 2; 0 - 4; 0 - 8	0.369145566	0.587319828	0.438141083
351	Positive	M563T17	563.4448127	16.8745	0.017031	2 - 0; 2 - 4; 2 - 8	1.631172742	0.909832428	1.094728008
352	Positive	M857T14_1	856.568955	13.86510833	0.0087825	0 - 2; 0 - 8; 4 - 8	0.437664872	0.703950742	0.476678296
355	Positive	M676T14	675.6754548	14.48651667	0.029161	0 - 8; 2 - 8; 4 - 8	0.697093944	1.06410118	0.266696292
545	Positive	M837T13	836.6003447	12.55878333	0.0065299	0 - 2; 0 - 4; 0 - 8	0.307242286	0.486511089	0.362942732
358	Positive	M720T13	720.4807173	12.6575	0.029277	0 - 2; 0 - 4; 0 - 8	0.452764209	0.609967898	0.538054682
667	Positive	M195T7	195.1376711	7.407733333	0.0065771	0 - 2; 0 - 4; 0 - 8	0.35275036	0.507848559	0.489549597
712	Positive	M720T7	720.2339786	7.037233333	0.0065771	0 - 2; 0 - 4; 0 - 8	0.150772532	0.189138691	0.144419524
369	Positive	M732T12	732.4804678	12.003025	0.0067446	0 - 2; 0 - 4; 0 - 8	0.283695785	0.472840802	0.471691249
362	Positive	M824T12	823.5873379	11.549075	0.035907	0 - 2; 0 - 4; 0 - 8	0.372451266	0.579762462	0.430779842
740	Positive	M684T15_1	683.5206473	15.41663333	0.0068543	2 - 0; 4 - 0; 2 - 8	3.585079323	3.171493638	1.976791414
363	Positive	M665T12	665.4578839	11.85155	0.0071942	0 - 2; 0 - 4; 0 - 8	0.357079935	0.571968778	0.522015856
720	Positive	M639T19_2	638.5717466	18.51741667	0.0068543	2 - 0; 4 - 0; 8 - 0	1.871948071	1.741305124	1.703453948
576	Positive	M857T14_2	856.5689218	14.13490833	0.0069723	0 - 2; 0 - 4; 0 - 8	0.415198184	0.581256077	0.420010243
388	Positive	M678T19	677.5490587	18.50291667	0.0069723	0 - 2; 0 - 4; 0 - 8; 8 - 2	0.395217043	0.523320534	0.622602422
367	Positive	M430T16	430.376194	16.39456667	0.049135	0 - 2; 8 - 2; 8 - 4	0.611535738	0.792832526	0.995592057
693	Positive	M384T14	384.3361842	14.34323333	0.0072252	0 - 2; 0 - 4; 0 - 8	0.433643739	0.379370427	0.460203747
504	Positive	M838T13	837.6036213	12.55973333	0.0075733	0 - 2; 0 - 4; 0 - 8	0.314017413	0.487510374	0.383542937
375	Positive	M801T16_1	800.5792109	16.08455	0.029799	0 - 2; 0 - 4; 0 - 8	0.371003258	0.496135241	0.482942067
377	Positive	M331T9_1	331.2620866	9.280166667	0.026056	8 - 0; 8 - 4	0.962833252	0.839524275	1.398752967
378	Positive	M371T10	371.2549108	9.55785	0.033635	8 - 0; 8 - 4	1.008780013	0.945532205	1.421620186
589	Positive	M859T12	858.5815771	12.30618333	0.0078336	0 - 2; 0 - 4; 0 - 8	0.264259098	0.392553163	0.27421147
463	Positive	M680T11	680.4509172	11.01451667	0.0079325	0 - 2; 0 - 4; 0 - 8	0.396484686	0.521598127	0.464241279
582	Positive	M797T16	796.5470564	15.72188333	0.008124	0 - 2; 0 - 4; 0 - 8	0.380686174	0.519273373	0.342597433
382	Positive	M498T8	498.3545996	8.068575	0.024834	0 - 2; 8 - 2	0.46258999	0.714714293	0.870243616
690	Positive	M798T15	797.5493044	14.51106667	0.0081933	0 - 2; 0 - 8; 4 - 2; 4 - 8	0.395922638	0.681082646	0.451069848
383	Positive	M677T14	676.6785475	14.48235	0.025348	0 - 8; 2 - 8; 4 - 8	0.681003891	1.06008346	0.260685423
611	Positive	M604T19	603.5335493	18.51566667	0.0083004	2 - 0; 4 - 0; 8 - 0	1.350957077	1.627310757	1.460346532
444	Positive	M783T17	782.5684679	16.97466667	0.0084224	0 - 2; 4 - 0; 4 - 2; 8 - 2	0.501216544	1.318158881	1.122128685
562	Positive	M758T14	757.556494	14.42733333	0.0084788	0 - 2; 0 - 4; 0 - 8; 4 - 8	0.392948704	0.613018365	0.449132997
389	Positive	M366T16	366.373093	16.01566667	0.033248	0 - 8; 2 - 8; 4 - 8	0.840620471	1.038588181	0.428017537
391	Positive	M370T7	370.2589168	7.187641667	0.024925	0 - 2; 0 - 4; 0 - 8	0.446536355	0.509705364	0.404949584
531	Positive	M788T14	787.6029854	14.14058333	0.0093006	2 - 0; 4 - 0; 8 - 0	1.743095024	2.170652137	2.705041128
397	Positive	M310T9	310.2244984	8.603083333	0.045383	8 - 0; 8 - 2; 8 - 4	0.897330187	0.831908843	1.46058539
466	Positive	M705T11_1	704.540013	11.46346667	0.0093006	0 - 2; 0 - 4; 0 - 8	0.527054653	0.479696249	0.474503536
429	Positive	M705T11_2	705.4517678	10.56456667	0.0093006	0 - 2; 0 - 4; 0 - 8	0.527220169	0.550094016	0.544321245
399	Positive	M293T8_2	293.2113143	7.8925	0.048827	0 - 2; 0 - 4; 0 - 8	0.434917667	0.542902325	0.436616858
401	Positive	M268T9	268.2138977	8.765633333	0.023426	8 - 0; 8 - 2; 8 - 4	0.97891248	1.035741709	1.562306598
403	Positive	M678T14	677.6816243	14.48008333	0.019019	0 - 8; 2 - 8; 4 - 8	0.716207077	1.059557298	0.264982838
405	Positive	M803T14_1	802.5604367	14.10120833	0.045578	0 - 2; 0 - 4; 0 - 8	0.421411024	0.614330605	0.489369082
637	Positive	M430T15	430.3765749	15.28118333	0.0097885	0 - 2; 0 - 4; 0 - 8	0.441157467	0.398239493	0.374844914
596	Positive	M789T13_2	788.607483	12.57921667	0.010058	2 - 0; 8 - 0; 8 - 2; 8 - 4	0.952038501	1.055660198	1.472864963
442	Positive	M829T13_1	828.5377728	12.52725	0.010173	0 - 2; 0 - 4; 0 - 8	0.335809923	0.60648978	0.445952565
414	Positive	M813T14	812.6147076	14.13514167	0.013068	2 - 0; 4 - 0; 8 - 0; 8 - 2; 8 - 4	1.358065405	1.47773985	2.238566689
664	Positive	M807T16	806.5684639	16.37989167	0.010415	4 - 0; 8 - 0; 4 - 2; 8 - 2	0.618090996	1.339955145	1.303710561
588	Positive	M402T9_2	402.3549031	9.405883333	0.010415	2 - 0; 0 - 4; 2 - 4; 2 - 8	1.080227362	0.583014105	0.755903346
434	Positive	M588T8	588.3132723	8.266608333	0.010415	0 - 2; 4 - 2; 8 - 2	0.484703976	1.113307231	0.933769634
729	Positive	M775T16	774.5631188	15.75246667	0.010451	0 - 2; 0 - 4; 0 - 8	0.308252364	0.412269473	0.328797815
420	Positive	M462T8	462.3350307	7.91965	0.017003	0 - 8; 2 - 8; 4 - 8	1.323544201	0.910407215	0.480076072
527	Positive	M750T11	750.4900695	10.66078333	0.010527	0 - 2; 0 - 4; 0 - 8	0.331924349	0.367506184	0.363007009
421	Positive	M784T17	783.5717272	16.967	0.012747	4 - 0; 4 - 2; 8 - 2	0.528561773	1.330557858	1.057152548
523	Positive	M716T11_1	715.5369999	11.35531667	0.010556	0 - 2; 0 - 4; 0 - 8	0.311123341	0.369626608	0.348455309
681	Positive	M506T10_2	506.3601712	10.23344167	0.011587	0 - 2; 0 - 4; 0 - 8	0.589433789	0.588204748	0.648393106
474	Positive	M530T9	530.3579132	9.4232	0.011731	0 - 2; 4 - 2; 8 - 2	0.421011261	0.818015167	0.812178283
508	Positive	M387T14_2	387.353139	13.60840833	0.012448	0 - 2; 0 - 4; 0 - 8	0.338796104	0.441703324	0.448904206
471	Positive	M679T19_1	678.5529205	18.51166667	0.012605	0 - 2; 0 - 4; 0 - 8; 8 - 2	0.386233134	0.526553303	0.6179934
440	Positive	M699T16_1	698.5353613	15.76415	0.046275	0 - 2; 0 - 4	0.3329314	0.519469293	0.595900725
640	Positive	M603T9	603.3406283	9.363116667	0.012747	0 - 2; 0 - 4; 0 - 8	0.571456456	0.537272804	0.547719684
441	Positive	M590T13_2	590.4537414	12.77174167	0.018069	4 - 0; 8 - 0; 4 - 2; 8 - 2	0.715347815	1.411919395	1.302421033
629	Positive	M214T7	214.1516757	7.429933333	0.012976	0 - 2; 0 - 4; 0 - 8	0.332945645	0.464453715	0.517688505
579	Positive	M546T8_2	546.3448117	8.21575	0.0131	0 - 2; 4 - 2; 4 - 8	0.396025212	1.04878509	0.627366601
448	Positive	M257T9_1	257.1897909	8.76845	0.017921	8 - 0; 8 - 2; 8 - 4	0.929040896	0.974149846	1.494567332
449	Positive	M813T13_2	812.5428288	12.70775833	0.038364	0 - 2; 0 - 4; 0 - 8	0.38495048	0.660154151	0.538537803
452	Positive	M507T9_2	507.3637442	8.535433333	0.020774	0 - 2; 4 - 2; 8 - 2	0.42014718	0.88489098	0.938300089
453	Positive	M193T9	193.1221304	8.768933333	0.017795	8 - 0; 8 - 2; 8 - 4	1.061126133	1.039927755	1.822248201
455	Positive	M733T12	733.4840075	12.00113333	0.018168	0 - 2; 0 - 4; 0 - 8	0.385683377	0.56117757	0.549470023
468	Positive	M598T8	598.3069352	7.509733333	0.014405	8 - 0; 8 - 2; 8 - 4	0.679887567	1.001240425	1.432481956
458	Positive	M336T7	336.223404	7.326916667	0.021307	0 - 2; 0 - 4; 8 - 4	0.445141456	0.465271202	0.659578497
460	Positive	M740T14	739.5367993	14.0244	0.030435	0 - 2; 0 - 8; 4 - 2; 4 - 8	0.429489806	0.826192469	0.625526881
464	Positive	M504T9	504.3423509	9.160875	0.029072	0 - 2; 4 - 2; 8 - 2	0.372625095	0.719235782	0.680603402
659	Positive	M839T12	838.6063981	12.32721667	0.01548	0 - 2; 0 - 8; 4 - 2; 4 - 8	0.32293762	0.631984574	0.34925545
482	Positive	M219T9_1	219.137659	8.7604	0.015607	8 - 0; 8 - 2; 8 - 4	0.980381957	0.913726502	1.750074611
572	Positive	M838T12	837.6036737	12.31738333	0.015866	0 - 2; 0 - 4; 0 - 8	0.313249723	0.492492587	0.367166285
475	Positive	M598T13	598.4887744	12.74954167	0.021932	2 - 0; 4 - 0; 8 - 0	1.269036499	1.270851423	1.415010909
532	Positive	M498T9_3	498.3992622	9.49945	0.016919	2 - 0; 4 - 0; 8 - 0	1.674292497	1.631722652	1.53177204
477	Positive	M573T16	573.4432089	15.87511667	0.039961	0 - 2; 0 - 4; 0 - 8	0.549220514	0.566836531	0.564467992
478	Positive	M749T13_1	748.5018555	12.53178333	0.017003	0 - 2; 0 - 4; 0 - 8	0.42136846	0.417835606	0.581646107
479	Positive	M603T8	603.3928843	8.235566667	0.026528	4 - 2; 4 - 8	0.482988327	1.227682422	0.629631382
642	Positive	M787T14	786.5998949	14.14345	0.017015	2 - 0; 8 - 0; 8 - 2; 8 - 4	1.423852446	1.528426726	2.600022486
484	Positive	M875T13	874.5787305	12.70956667	0.024973	0 - 2; 0 - 4; 0 - 8	0.482222898	0.597512485	0.45861996
485	Positive	M623T11	623.4106899	10.98096667	0.046173	0 - 2; 0 - 4; 0 - 8	0.447607764	0.67090518	0.523093554
490	Positive	M596T9_2	596.3565274	9.00605	0.035634	0 - 4; 0 - 8; 2 - 8	0.685262327	0.679804566	0.565560031
594	Positive	M677T16	677.4617872	16.27096667	0.017795	4 - 0; 4 - 2; 4 - 8	0.732815378	1.19097844	0.753205645
491	Positive	M652T10	652.4177682	9.566866667	0.018073	0 - 2; 0 - 4; 0 - 8	0.434435658	0.532309197	0.454883881
492	Positive	M820T14_2	819.593324	14.16058333	0.017795	0 - 2; 0 - 4; 0 - 8	0.351551679	0.531308072	0.490584558
680	Positive	M720T10	719.5319686	10.16696667	0.017877	0 - 2; 0 - 4; 0 - 8	0.489478744	0.337092844	0.345977476
495	Positive	M340T16	340.3573278	16.09584167	0.029405	2 - 8; 4 - 8	1.035923393	1.368592871	0.539656196
577	Positive	M813T12	812.5415996	11.55701667	0.01812	0 - 2; 0 - 4; 0 - 8	0.326500152	0.455671167	0.414891462
501	Positive	M480T8	480.3443915	8.2059	0.039395	0 - 2; 8 - 2	0.47260918	0.760767533	0.91616682
502	Positive	M496T10_1	496.3755255	9.883908333	0.035838	0 - 2; 0 - 4; 8 - 2	0.396561528	0.602237279	0.713638154
735	Positive	M761T9	760.5826949	8.853516667	0.018706	2 - 0; 4 - 0; 8 - 0	1.65738443	1.456856918	1.659959898
645	Positive	M320T10	320.2587546	10.42015	0.01873	4 - 0; 8 - 0; 4 - 2; 8 - 2	0.658178588	1.274083018	1.392670836
587	Positive	M624T9_2	624.3197554	9.357133333	0.019019	0 - 4; 0 - 8	0.614852304	0.554037613	0.569240576
509	Positive	M666T11	666.4694573	11.26851667	0.040871	0 - 2; 0 - 4; 0 - 8	0.399528371	0.53959638	0.496909164
652	Positive	M360T7	360.3025805	7.316333333	0.019065	0 - 2; 0 - 4; 0 - 8	0.336241263	0.498300337	0.5007559
512	Positive	M816T14_2	815.561756	13.7064	0.030949	0 - 2; 0 - 4; 0 - 8	0.402058949	0.674393097	0.486421334
650	Positive	M299T12_3	299.2776699	11.54433333	0.019533	8 - 0; 8 - 2; 8 - 4	0.791168439	0.868023166	1.149271277
716	Positive	M263T10	263.2368505	10.18823333	0.020228	0 - 4; 2 - 4; 8 - 4	0.518925576	0.355193547	0.740924429
522	Positive	M167T9	167.1065974	8.765016667	0.036156	8 - 0; 8 - 2; 8 - 4	1.003329221	1.154981291	1.658321492
739	Positive	M689T10	688.5195489	10.11495	0.020484	2 - 0; 8 - 0; 8 - 4	1.400255608	1.271678638	2.242420605
600	Positive	M824T16	823.5639689	16.05265833	0.020774	0 - 2; 0 - 4; 0 - 8	0.368848525	0.531051305	0.468478659
543	Positive	M842T16	841.656741	15.59325	0.020774	0 - 2; 4 - 2; 8 - 2	0.298397534	0.6468421	0.699992678
530	Positive	M160T1_3	160.1331988	1.031991667	0.040622	2 - 0; 4 - 0; 8 - 0	1.489411706	2.414537015	1.934249529
708	Positive	M386T15	386.3491049	15.41735833	0.020986	0 - 2; 0 - 4; 0 - 8	0.488422424	0.544161596	0.53358361
539	Positive	M359T11	359.2941339	10.54976667	0.04369	2 - 0; 8 - 0; 2 - 4; 8 - 4	1.112939111	0.869641084	1.401992524
548	Positive	M552T12_2	552.4017984	11.54490833	0.042926	0 - 2; 8 - 2; 8 - 4	0.47576069	0.768708499	0.938579409
556	Positive	M468T9	468.3442828	8.511875	0.040871	0 - 2; 8 - 2	0.391215351	0.683847846	0.764433352
558	Positive	M628T12_2	628.4985831	11.81675	0.029084	2 - 0; 4 - 0; 8 - 0	1.416405158	1.39030168	1.587177242
560	Positive	M314T9	314.2693699	9.39955	0.043554	0 - 2; 0 - 4	0.472932536	0.573787177	0.68490785
564	Positive	M816T16	815.64113	15.56033333	0.049135	0 - 2; 0 - 4; 8 - 2	0.42254102	0.575715484	0.709912136
567	Positive	M261T1_3	261.0113266	0.9849	0.038657	4 - 0; 4 - 2	1.349033441	2.261878677	1.60187138
700	Positive	M841T14	840.5721305	14.1597	0.026475	0 - 2; 0 - 4; 0 - 8	0.390243665	0.609908065	0.460809778
570	Positive	M777T10	776.5713095	10.03336667	0.048932	2 - 0; 8 - 0; 8 - 4	1.308613277	1.240892528	2.276706269
694	Positive	M861T13	860.6003633	13.34543333	0.026793	0 - 8; 2 - 8; 4 - 8	0.582867504	0.921250982	0.490301659
741	Positive	M278T7	278.2196007	7.272766667	0.026864	0 - 2; 0 - 4; 0 - 8	0.317993393	0.445677941	0.498541162
628	Positive	M480T14_2	480.2786459	14.01204167	0.027511	0 - 2; 4 - 2	0.387322769	0.965294821	0.720677336
581	Positive	M367T17	367.3359936	16.9985	0.035792	0 - 2; 0 - 4	0.495921671	0.419684533	0.611542936
584	Positive	M835T11	834.5849564	10.98831667	0.028364	0 - 2; 0 - 8; 4 - 2	0.399267047	0.763455734	0.534537229
602	Positive	M623T9	623.3162712	9.360883333	0.030183	0 - 4; 0 - 8; 2 - 4	0.601365504	0.549184847	0.563848421
608	Positive	M734T11	734.4960266	11.40635833	0.029799	0 - 2; 0 - 4; 0 - 8	0.36556548	0.527197123	0.544828921
743	Positive	M590T1	590.2885105	1.054375	0.030175	0 - 2; 0 - 8	0.264765233	0.541634148	0.356943516
606	Positive	M552T12_1	552.4021574	11.84619167	0.049853	0 - 2; 0 - 4; 8 - 2; 8 - 4	0.496905753	0.688698012	0.783534164
675	Positive	M523T8	523.3476951	8.267108333	0.030909	0 - 2; 4 - 2; 8 - 2	0.402970179	1.050331853	0.896661666
658	Positive	M539T11_1	539.3900578	11.01674167	0.031235	0 - 2; 4 - 2; 8 - 2	0.471239676	0.827035791	0.906001738
707	Positive	M757T14_1	756.5531171	14.43806667	0.031759	0 - 2; 0 - 8	0.439851456	0.685891575	0.491637247
651	Positive	M839T13_2	838.6068234	12.5612	0.032163	0 - 2; 0 - 4; 0 - 8	0.351896848	0.509130683	0.424008147
620	Positive	M799T13	798.5633277	13.32636667	0.039395	0 - 2; 4 - 2; 8 - 2	0.330306089	0.719163873	0.661618348
638	Positive	M528T14	528.4254079	14.08153333	0.033036	0 - 2; 4 - 2; 8 - 2	0.331698141	0.724379047	0.750400924
705	Positive	M498T9_2	498.3450435	8.54335	0.033635	0 - 2; 0 - 4; 0 - 8	0.394762053	0.542852984	0.572658698
636	Positive	M823T16	822.5611055	16.07791667	0.03905	0 - 2; 0 - 4; 0 - 8	0.363660922	0.544890291	0.468371714
719	Positive	M417T13_2	417.3368429	12.70463333	0.035838	0 - 4; 0 - 8; 2 - 4; 2 - 8	0.731155994	0.433098842	0.497599864
639	Positive	M538T11_1	538.386656	11.01471667	0.037957	0 - 2; 8 - 2	0.458013448	0.809134206	0.904074208
689	Positive	M560T11	560.3683738	11.00876667	0.038364	0 - 2; 4 - 2; 8 - 2	0.432833329	0.83331712	0.876223409
721	Positive	M334T12	334.3103091	12.11566667	0.039212	0 - 8; 2 - 8; 4 - 8	1.043471201	0.983319883	0.482979176
710	Positive	M583T10_3	583.4268267	9.924841667	0.04125	0 - 2; 0 - 4; 0 - 8	0.377818895	0.471662787	0.449903485
698	Positive	M798T18	797.6317384	17.56166667	0.048957	0 - 2; 0 - 4	0.370130918	0.46733166	0.611586997
702	Positive	M106T1	106.1127686	1.012425	0.044734	0 - 4; 8 - 2; 8 - 4	0.566755497	0.621655547	1.070476237
746	Positive	M383T19	383.36544	19.10983333	0.044012	0 - 4; 0 - 8	0.6069456	0.563742132	0.478330587
752	Positive	M659T10	658.5082983	10.00178333	0.0094571	2 - 0; 4 - 0; 8 - 0	1.654324991	1.58811417	1.551454617
753	Positive	M622T7	622.3063131	7.45965	0.024973	8 - 0; 4 - 2; 8 - 2	0.53492318	1.175036159	1.471764363
757	Positive	M630T9	630.4779218	9.400783333	0.0077281	2 - 0; 4 - 0; 8 - 0	1.752013811	1.57073357	1.510836655
758	Positive	M245T1_2	245.1810459	1.0065	0.0011514	0 - 2; 0 - 4; 8 - 2; 8 - 4	0.376163888	0.400078389	1.086750764
762	Positive	M727T18	726.5864834	17.97958333	0.023263	4 - 0; 4 - 2; 4 - 8	1.145888536	1.943724147	1.323374434
763	Positive	M789T18	788.6135468	18.372	0.015053	2 - 0; 4 - 0; 8 - 0	2.226929589	2.183552865	1.998975202
775	Positive	M747T11	746.5613817	10.84394167	0.014511	2 - 0; 4 - 0; 8 - 0	1.484823536	1.352157508	1.611536242
778	Positive	M497T9_2	497.3430815	8.535441667	0.045817	0 - 2; 0 - 4; 0 - 8	0.388639409	0.539499553	0.564066839
782	Positive	M819T15	818.5890094	14.750475	0.042154	0 - 2; 0 - 4; 0 - 8	0.353991823	0.542280625	0.3769125
783	Positive	M496T9_3	496.3397003	8.5445	0.00947	0 - 2; 0 - 4; 8 - 4	0.419701637	0.56079748	0.600768449
788	Positive	M638T7	638.3296395	7.467775	0.036704	8 - 0; 4 - 2; 8 - 2	0.501718563	1.119272771	1.364217294
789	Positive	M699T20	698.5706571	19.63583333	0.030175	4 - 0; 8 - 0; 4 - 2	0.911568599	1.610072611	1.364101069
791	Positive	M840T12	839.6092686	12.28981667	0.011394	0 - 2; 0 - 4; 0 - 8	0.277209686	0.450582332	0.315338761
792	Positive	M402T14	402.3456478	14.024325	0.0041166	0 - 2; 0 - 4; 0 - 8	0.30656681	0.387291721	0.403217789
795	Positive	M722T9	722.4592709	9.2858	0.0098968	0 - 2; 0 - 4; 0 - 8	0.3004885	0.365250166	0.335562158
799	Positive	M820T14_1	819.5927448	13.87386667	0.0087186	0 - 2; 0 - 8; 4 - 8	0.394367409	0.631420976	0.407018025
802	Positive	M550T1	550.3131954	1.123625	0.019993	0 - 2; 0 - 4; 0 - 8	0.318692412	0.39913156	0.356974926
803	Positive	M615T10	615.4861201	10.04571667	0.038006	2 - 0; 4 - 0; 8 - 0	1.713850828	1.412436621	1.472416454
808	Positive	M526T8_1	526.2918404	8.072033333	0.0094034	4 - 0; 4 - 2; 4 - 8	0.679583078	1.551693578	0.796600728
817	Positive	M312T7	312.253415	7.291583333	0.027511	0 - 2; 0 - 4; 8 - 2	0.319241762	0.433748772	0.604033486
819	Positive	M279T9	279.2320656	9.400783333	0.019846	0 - 2; 0 - 4; 0 - 8	0.471900524	0.49389206	0.570428863
821	Positive	M601T1_1	600.6682858	1.01105	0.036859	2 - 0; 8 - 0; 8 - 4	1.324540428	1.166852582	1.997240838
822	Positive	M366T9_2	366.3003393	8.765016667	0.014468	8 - 0; 8 - 2; 8 - 4	1.352034032	1.369889955	2.658284292
823	Positive	M818T15	817.5773076	14.799825	0.038048	0 - 2; 0 - 4; 0 - 8	0.375574803	0.575703058	0.388199274
824	Positive	M582T10_2	582.4236338	9.924833333	0.032836	0 - 2; 0 - 4; 0 - 8	0.335482111	0.413743666	0.409633431
826	Positive	M786T18	785.5871517	18.32125	0.024834	4 - 0; 8 - 0; 4 - 2; 8 - 2	0.61022743	1.614484664	1.225932124
829	Positive	M368T1_2	368.2393048	1.218783333	0.0016902	0 - 2; 0 - 4; 0 - 8	0.32849959	0.483603189	0.544482009
830	Positive	M316T1	316.1369939	1.030616667	0.040917	0 - 2; 4 - 2; 4 - 8	0.455282736	0.956277506	0.701601505
839	Positive	M566T8	566.320513	8.215766667	0.018675	0 - 2; 4 - 0; 4 - 2; 4 - 8	0.516658515	1.152223295	0.749293788
840	Positive	M820T15	819.592462	14.75015833	0.044079	0 - 2; 0 - 4; 0 - 8	0.381832172	0.567871729	0.409809657
842	Positive	M597T8	597.3028635	7.509733333	0.042508	8 - 0; 8 - 2	0.56474625	1.036069235	1.495289499
849	Positive	M833T17	832.5840185	17.12141667	0.01113	4 - 0; 8 - 0; 4 - 2; 8 - 2	0.883330908	1.741010933	1.656424156
851	Positive	M493T1_3	492.8467684	1.050616667	0.028887	4 - 0; 8 - 0	1.254339299	2.170432661	1.873752687
852	Positive	M543T1_1	542.7109102	1.007966667	0.038765	8 - 0; 8 - 4	1.404339504	1.410461832	2.440228831
855	Positive	M296T7	296.230337	7.284983333	0.0077281	0 - 2; 0 - 4; 0 - 8	0.325468444	0.523421999	0.508235111
859	Positive	M337T13	337.3295355	13.1897	0.022067	0 - 8; 2 - 8; 4 - 8	0.94778596	0.999213491	0.566343411
865	Positive	M826T14	825.6615239	14.02408333	0.044399	0 - 2; 0 - 4; 0 - 8	0.243591124	0.352076926	0.348790809
869	Positive	M815T14_1	814.5587135	14.16886667	0.012836	0 - 2; 0 - 4; 0 - 8	0.320651781	0.374379676	0.296067246
881	Positive	M331T7	331.2673546	7.348966667	0.039509	0 - 2; 0 - 4; 0 - 8	0.310043441	0.459581271	0.487284354
882	Positive	M825T14	824.6587519	14.02436667	0.010294	0 - 2; 0 - 4; 0 - 8	0.224527303	0.319180495	0.314382941
884	Positive	M707T7	707.2390362	7.037233333	0.01133	0 - 2; 0 - 4; 0 - 8	0.07039199	0.085998723	0.063640594
886	Positive	M834T17	833.5880703	17.076	0.029277	4 - 0; 8 - 0; 4 - 2; 8 - 2	0.873585964	1.556580892	1.582306703
888	Positive	M343T9_2	343.2244374	8.754916667	0.002185	8 - 0; 8 - 2; 8 - 4	0.990630816	1.003311473	2.129564353
889	Positive	M448T9	448.3413806	8.6746	0.047373	0 - 4; 8 - 4	0.579119381	0.518239447	0.767660699
890	Positive	M353T8_2	353.2685889	7.79765	0.019977	8 - 0; 8 - 2; 8 - 4	1.027890861	1.164637685	1.74735049
892	Positive	M364T8	364.2843444	8.390216667	0.016591	0 - 4; 2 - 4; 8 - 4	0.88927182	0.503163331	0.867281751
900	Positive	M370T1_1	370.2064924	1.101116667	0.014968	0 - 2; 0 - 4; 0 - 8	0.422351831	0.562685281	0.344579028
903	Positive	M354T1_2	354.2633519	1.133958333	0.022929	0 - 2; 0 - 8; 4 - 2	0.405652274	0.696238793	0.560147791
908	Positive	M809T14	808.581437	14.14576667	0.030949	8 - 0; 8 - 2; 8 - 4	1.076021005	1.343711177	2.023654196
909	Positive	M845T13	844.6526281	12.72471667	0.034537	2 - 0; 8 - 0; 8 - 4	1.393333002	1.20017314	1.937117755
914	Positive	M810T18_1	809.5866951	18.31583333	0.032572	4 - 0; 8 - 0; 8 - 2	0.94702407	1.755694337	1.858135308
916	Positive	M297T7	297.2363304	7.326391667	0.036207	0 - 2; 0 - 4; 0 - 8	0.404035169	0.501144753	0.53684286
917	Positive	M403T15_1	403.3572354	15.42613333	0.027108	0 - 2; 0 - 4; 0 - 8	0.447569158	0.517280434	0.536255303
920	Positive	M604T7	604.2959133	7.4609	0.027511	8 - 0; 4 - 2; 8 - 2	0.529587889	1.151378161	1.467468104
921	Positive	M315T7	315.2529446	7.257766667	0.02104	0 - 2; 0 - 4; 8 - 2; 8 - 4	0.49293094	0.578443059	0.859789137
929	Positive	M660T1	660.1653218	1.218158333	0.0033583	0 - 2; 0 - 4; 0 - 8	0.252363053	0.183435043	0.286086898
933	Positive	M295T7_2	295.2270885	7.305233333	0.040239	0 - 2; 0 - 4; 8 - 2	0.295525474	0.541474974	0.532952034
942	Positive	M546T10_2	546.3528193	9.921358333	0.03191	0 - 2; 0 - 4; 0 - 8	0.477543035	0.527573699	0.579389788
943	Positive	M526T10_3	526.3768471	9.922808333	0.022289	0 - 2; 0 - 4; 0 - 8	0.435589601	0.506698501	0.549443803
944	Positive	M524T10_3	524.3708615	9.922808333	0.0015499	0 - 2; 0 - 4; 0 - 8; 2 - 4; 8 - 4	0.472284527	0.540946653	0.583398238
951	Positive	M811T9	810.5569503	9.4382	0.016776	2 - 0; 4 - 0; 8 - 0	1.435702398	1.443559009	1.422869286
952	Positive	M370T12_2	370.3661324	11.51619167	0.039239	0 - 4; 0 - 8; 2 - 4; 2 - 8	0.623673105	0.377897366	0.473282661
959	Positive	M220T1_4	220.0301262	0.984633333	0.00088953	4 - 0; 4 - 2; 2 - 8; 4 - 8	0.965511872	1.459519735	0.901957986
963	Positive	M525T10_2	525.3743586	9.922808333	0.010662	0 - 2; 0 - 4; 0 - 8	0.440563883	0.509060046	0.556717374
973	Positive	M526T10_2	526.377329	10.23345	0.02908	0 - 2; 0 - 4; 0 - 8	0.602459702	0.634960965	0.635558291
975	Positive	M805T12_1	804.6032014	11.61593333	0.046374	2 - 0; 8 - 0	1.775653108	1.296914688	1.664679992
978	Positive	M722T0_2	721.5389392	0.210433333	0.0045915	0 - 2; 4 - 2; 8 - 2	0.210367142	0.962061792	0.872705864
979	Positive	M579T8_1	579.2927488	7.522066667	0.0089805	8 - 0; 8 - 2; 8 - 4	0.626100755	1.053235142	1.467358192
981	Positive	M299T9_1	299.2582426	8.7296	0.038657	0 - 4; 2 - 4; 2 - 8	0.986587566	0.58799489	0.745423528
982	Positive	M359T7_1	359.2985616	7.312366667	0.042926	0 - 2; 0 - 4; 0 - 8	0.302964584	0.480292685	0.462154543
987	Positive	M712T17	712.4964823	16.5539	0.026056	2 - 0; 4 - 0; 2 - 8; 4 - 8	1.123821542	1.252404048	0.94189422
992	Positive	M726T0_1	725.5304148	0.192166667	0.00036518	2 - 0; 4 - 0; 8 - 0; 4 - 8	2.654038867	3.368655335	2.235986971
995	Positive	M323T11_1	323.2779026	11.30049167	0.042919	4 - 2; 8 - 2	0.627600319	0.959553227	0.924447778
998	Positive	M544T13	544.4201586	12.95065833	0.026793	2 - 0; 8 - 0; 2 - 4; 8 - 4	1.193704429	0.982299869	1.686508719
1001	Positive	M183T7_2	183.1379253	7.067116667	0.00197	2 - 0; 4 - 0; 8 - 0	1.908822981	1.77716399	1.820889205
1013	Positive	M736T0	735.5441911	0.1896	0.0060258	2 - 0; 4 - 0; 8 - 0	6.074613099	4.041633817	3.587952997
1014	Positive	M524T10_1	523.740495	10.23340833	0.049135	0 - 4; 0 - 8	0.53832908	0.495273649	0.474297663
1016	Positive	M557T8_1	557.2975979	8.100466667	0.030949	0 - 4; 0 - 8	0.647418217	0.633580985	0.696136792
1018	Positive	M358T7_1	358.2953563	7.3169	0.026993	0 - 2; 0 - 4; 0 - 8	0.293867312	0.438073866	0.472317758
1028	Positive	M678T15	677.5485258	15.14425833	0.0026532	2 - 0; 2 - 4; 2 - 8	2.066574511	1.062774524	1.300873297
1030	Positive	M545T13	545.4219961	12.9444	0.047478	2 - 0; 8 - 0; 8 - 4	1.244266645	1.024853389	1.652652582
1041	Positive	M542T8_2	542.3224894	7.562483333	0.0062818	4 - 0; 4 - 2; 4 - 8	0.783692292	1.878130512	0.934669676
1043	Positive	M409T15	409.32992	14.860775	0.029799	2 - 0; 8 - 0; 2 - 4	1.33737003	1.061250528	1.426706041
1051	Positive	M735T0	734.5417144	0.18885	0.012976	2 - 0; 4 - 0; 8 - 0	8.80971072	5.545156189	4.497856927
1059	Positive	M298T9_2	298.2459376	9.392483333	0.044399	0 - 2; 0 - 4; 0 - 8	0.472354593	0.536836041	0.604761065
1067	Positive	M789T14_4	788.6077809	14.14576667	0.036156	8 - 0; 8 - 2; 8 - 4	1.184723927	1.336514316	2.373627262
1069	Positive	M762T14_2	761.5871012	14.13886667	0.036222	2 - 0; 4 - 0; 8 - 0	1.522175268	1.854765428	1.794630368
1070	Positive	M548T9_2	548.3707459	9.378266667	0.017711	4 - 0; 4 - 2	0.710060731	1.38307669	1.042311292
1073	Positive	M255T1_2	255.0586368	1.07795	0.047871	0 - 2; 0 - 4	0.430920477	0.475582145	0.688346583
1093	Positive	M837T14	836.5401006	14.16248333	0.046173	0 - 2; 0 - 4; 0 - 8	0.345918698	0.43351925	0.374077812
1098	Positive	M155T7	155.1065977	7.450916667	0.017686	0 - 2; 0 - 4; 0 - 8	0.437907149	0.545289751	0.491632843
1103	Positive	M781T17	780.6334706	17.33866667	0.047304	4 - 0; 4 - 2; 4 - 8	0.902146518	1.410594278	0.900562649
1120	Positive	M555T8	555.2922588	8.070683333	0.014305	0 - 4; 0 - 8; 2 - 4	0.569377572	0.429919784	0.540311203
1124	Positive	M835T13	834.5864112	12.72153333	0.013344	0 - 2; 0 - 4; 0 - 8	0.311003678	0.408580195	0.382871108
1125	Positive	M211T1_1	211.0943454	1.021816667	0.039395	0 - 2; 0 - 4; 8 - 2	0.356803493	0.517925247	0.682706675
1134	Positive	M810T18_2	809.5863459	17.8285	0.022968	4 - 0; 8 - 0; 4 - 2	0.835477431	1.853794112	1.317864859
1135	Positive	M555T1_1	554.7382508	0.988016667	0.038006	2 - 0; 8 - 0; 8 - 4	1.235087333	1.297004488	1.849328415
1137	Positive	M728T18	727.5882135	17.96858333	0.040239	4 - 0; 4 - 2; 4 - 8	1.07818948	1.775297502	1.08007381
1139	Positive	M183T14	183.1014562	14.10213333	0.024925	2 - 0; 4 - 0; 8 - 0	1.571136848	1.606628039	1.941934384
1151	Positive	M384T1	384.1198175	0.961075	0.024834	2 - 0; 4 - 0; 4 - 8	1.722809247	2.651646588	1.657925229
1153	Positive	M398T8	398.3264203	8.464066667	0.0086659	0 - 4; 2 - 4; 8 - 4	1.041810166	0.613089674	0.936559614
1173	Positive	M595T8	595.2845309	8.067616667	0.026569	0 - 4; 0 - 8; 2 - 4	0.589940884	0.415972736	0.541567136
1177	Positive	M366T1_2	366.2407892	1.213783333	0.029664	0 - 2; 0 - 4; 0 - 8	0.306185608	0.503699385	0.469990136
1180	Positive	M653T17	653.4392345	16.55334167	0.015861	2 - 0; 4 - 0; 2 - 8; 4 - 8	1.256873306	1.315108144	1.047876918
1182	Positive	M711T17	711.4933976	16.5532	0.027511	2 - 0; 4 - 0; 2 - 8; 4 - 8	1.165493206	1.28300844	0.954089007
1185	Positive	M600T10	600.4671207	10.21131667	0.018447	2 - 0; 8 - 0	1.642307749	1.285926402	2.078134634
1196	Positive	M347T11	347.2778246	10.99945	0.012637	8 - 0; 8 - 2; 8 - 4	0.8021888	0.9230379	1.22911385
1198	Positive	M335T1_3	335.074196	1.236466667	0.038048	8 - 0; 8 - 2; 8 - 4	0.626615176	0.783688738	1.31123954
1203	Positive	M712T0	711.5315584	0.187483333	0.011402	4 - 0; 4 - 2; 4 - 8	1.004766631	2.17592689	1.262104501
1222	Positive	M573T8	573.302543	8.048	0.018918	0 - 4; 0 - 8; 2 - 4	0.593004787	0.450538074	0.56022355
1226	Positive	M297T9_2	297.2426746	9.393758333	0.027924	0 - 2; 0 - 4; 0 - 8	0.472433889	0.520659665	0.604618897
1228	Positive	M809T18_2	808.5824083	17.80125	0.03905	4 - 0; 8 - 0; 4 - 2	0.914849489	1.778249851	1.295897467
1233	Positive	M315T1_4	315.1943634	1.17385	0.030147	4 - 0; 4 - 2; 4 - 8	0.786061941	1.66448295	0.777130813
1236	Positive	M527T10	527.3793462	10.23345	0.047304	0 - 4; 0 - 8; 2 - 4	0.618482004	0.65430166	0.651781008
1239	Positive	M621T8	621.3026817	8.299141667	0.048803	4 - 0; 8 - 0; 4 - 2; 8 - 2	0.751476927	1.193897531	1.380560523
1240	Positive	M549T9	549.3740383	9.380116667	0.022443	4 - 0; 4 - 2	0.732800299	1.410179726	1.085363095
1246	Positive	M679T15	678.5529379	15.144525	0.0086927	2 - 0; 2 - 4; 2 - 8	1.741180106	0.971377611	1.173225276
1247	Positive	M184T1	184.0946146	0.986541667	0.043632	2 - 0; 4 - 0; 2 - 8; 4 - 8	1.514040269	1.622123781	1.041421173
1251	Positive	M346T11_1	346.2746049	11.00263333	0.017015	8 - 0; 8 - 2; 8 - 4	0.798923972	0.925314992	1.235970341
1275	Positive	M359T9	359.1959045	8.7656	0.044557	2 - 0; 8 - 0	1.168954545	1.137582114	1.651123485
1281	Positive	M740T20	739.551249	19.66533333	0.015144	2 - 8; 4 - 8	1.193378925	1.197823881	0.614329425
1284	Positive	M659T11	658.5084605	10.93509167	0.026305	2 - 0; 4 - 0; 2 - 8	1.293560456	1.153215688	1.144588936
1292	Positive	M231T1_4	231.2508477	1.2218	0.020228	0 - 4; 0 - 8; 2 - 4; 2 - 8	0.722826054	0.511981423	0.492569207
1296	Positive	M574T8	574.3063609	8.071091667	0.028985	0 - 4; 0 - 8; 2 - 4	0.621629073	0.47647375	0.578033043
1314	Positive	M232T1	232.1541875	1.05655	0.0071942	2 - 0; 4 - 0; 2 - 8; 4 - 8	2.356109995	2.500734463	1.104754176
1323	Positive	M723T18_2	722.5759465	17.86716667	0.010548	2 - 0; 4 - 0; 2 - 8	1.514779031	1.344437628	1.22757367
1326	Positive	M812T14_2	811.6024834	14.13471667	0.03688	8 - 0; 8 - 2; 8 - 4	0.945052731	1.076159782	2.17517354
1344	Positive	M556T8	556.2957316	8.06915	0.036119	0 - 4; 0 - 8; 2 - 4	0.590771028	0.442414952	0.546008213
1347	Positive	M629T18	628.5489286	17.99566667	0.039561	0 - 4; 0 - 8	0.479049318	0.362072299	0.402825894
1352	Positive	M313T7_2	313.2565114	7.28565	0.044458	0 - 2; 0 - 4; 0 - 8	0.295520712	0.473762271	0.480645065
1353	Positive	M369T0_3	369.3378624	0.188183333	0.017712	2 - 0; 2 - 4; 2 - 8	1.836146613	1.183005404	1.150834647
1364	Positive	M512T10	512.4147135	10.27008333	0.041211	2 - 0; 8 - 0	1.303651849	1.305235485	2.169357492
1373	Positive	M278T1	278.2189618	1.195483333	0.038946	0 - 2; 0 - 4; 0 - 8	0.419532759	0.569579861	0.630252001
1386	Positive	M502T8_1	502.2924922	8.175933333	0.025401	4 - 0; 4 - 2	0.769095133	1.461897737	1.132518381
1410	Positive	M687T13	686.5395936	12.64498333	0.035315	2 - 0; 4 - 0; 8 - 0	1.239844817	1.336846128	1.339383124
1424	Positive	M609T1_1	608.5660507	1.05165	0.020218	8 - 0; 8 - 4	1.124447657	0.876420593	1.809191656
1436	Positive	M737T15	736.6024948	15.12561667	0.033317	2 - 0; 2 - 4; 2 - 8	1.622482536	1.012103626	1.031566268
1454	Positive	M534T11_1	534.2864352	10.70546667	0.038337	2 - 0; 2 - 4; 2 - 8	1.279992292	1.016528529	1.118928735
1460	Positive	M762T12	761.5868611	11.56645	0.031148	2 - 0; 4 - 0; 8 - 0	1.555092474	1.299831021	1.551080031
1468	Positive	M177T1_3	177.1249057	0.98255	0.024973	2 - 0; 8 - 0; 8 - 4	1.323014848	1.161525146	1.774853209
1481	Positive	M713T18	712.5718564	17.59916667	0.029799	2 - 0; 4 - 0; 2 - 8; 4 - 8	1.449514705	1.705324599	1.115212252
1484	Positive	M762T13_1	761.5871635	12.57921667	0.0093006	2 - 0; 4 - 0; 8 - 0	1.237388695	1.254956244	1.327384852
1497	Positive	M636T20	635.5429512	19.7515	0.024973	2 - 0; 2 - 8; 4 - 8	1.22247995	1.104607216	0.766431848
1502	Positive	M156T1_2	156.0425236	1.009316667	0.046374	4 - 0; 2 - 8; 4 - 8	1.093261127	1.555485779	0.673436182
1506	Positive	M829T17	828.5513473	17.14916667	0.022823	2 - 0; 4 - 0; 8 - 0	1.021592411	1.312452864	1.250952106
1507	Positive	M399T11_2	399.3256091	11.04923333	0.014489	4 - 0; 8 - 0; 4 - 2	0.938186866	1.646499858	1.271128723
1520	Positive	M449T1_3	449.1437708	1.079166667	0.013068	0 - 2; 0 - 4; 0 - 8	0.369115141	0.49320418	0.391606598
1527	Positive	M241T1_1	241.008409	1.004366667	0.018351	4 - 0; 4 - 2; 4 - 8	0.80118612	1.531971892	0.785435888
1552	Positive	M788T13_3	787.603083	13.33903333	0.036156	2 - 0; 4 - 0; 8 - 0	1.583020246	1.294295902	1.326503161
1553	Positive	M354T12_2	354.3373856	11.52884167	0.018055	4 - 0; 8 - 0; 8 - 2	2.018023402	3.9256604	4.795146985
1571	Positive	M806T18	805.5538335	18.192	0.028577	4 - 0; 4 - 2; 4 - 8	0.794278638	1.691878716	0.912718013
1585	Positive	M783T13_1	782.5664764	12.7207	0.0062271	2 - 0; 4 - 0; 8 - 0	1.361503798	1.33608255	1.72758041
1597	Positive	M368T0	368.3262149	0.191183333	0.035792	2 - 0; 2 - 4	1.697543623	0.996772253	1.249679086
1610	Positive	M869T0	868.5096557	0.1891	0.03905	2 - 0; 4 - 0; 8 - 0	1.632951853	1.782543961	2.492868051
1617	Positive	M758T0	757.5193042	0.192166667	0.00089438	2 - 0; 8 - 0; 2 - 4; 2 - 8	2.198973718	1.382989722	1.551923361
1631	Positive	M671T17_2	671.4709395	16.55348333	0.027697	2 - 0; 4 - 0; 2 - 8; 4 - 8	1.121963409	1.276669216	0.936611701
1641	Positive	M300T13	300.290018	12.72474167	0.017444	2 - 0; 8 - 0; 8 - 4	0.904284852	0.954015177	1.280580494
1689	Positive	M714T18_1	713.5746773	17.6155	0.03741	2 - 0; 4 - 0; 2 - 8; 4 - 8	1.374542155	1.662854539	1.059426997
1694	Positive	M288T10_1	288.2245985	9.974433333	0.020774	2 - 0; 2 - 4; 2 - 8	1.225451136	1.042631686	1.091944339
1725	Positive	M575T11	575.3095862	10.70125	0.029668	2 - 0; 2 - 4; 2 - 8	1.259979429	1.011126841	0.980832066
1731	Positive	M807T17_1	806.5685634	17.15333333	0.037766	4 - 0; 8 - 0	0.985132574	1.307503445	1.191014727
1758	Positive	M727T0	726.5586102	0.306066667	0.041815	2 - 0; 4 - 0; 8 - 0	2.597380702	2.672927784	3.277384526
1774	Positive	M367T0_4	367.3218816	0.18885	0.00042514	2 - 0; 2 - 4; 2 - 8	2.48339109	0.799888547	1.06038613
1778	Positive	M715T0_1	714.5763014	0.188475	0.0065065	2 - 0; 2 - 4; 2 - 8	2.154670244	0.793549327	1.052477186
1779	Positive	M557T10	557.264053	10.01493333	0.024834	2 - 0; 4 - 0; 2 - 8	1.166721387	1.215608698	1.094980235
1799	Positive	M542T9	542.4254648	9.468333333	0.035792	2 - 0; 4 - 0; 2 - 8	1.428456577	1.275136179	1.216951289
1819	Positive	M619T7_1	619.1843196	7.037233333	0.011731	0 - 2; 0 - 4; 0 - 8	0.082256805	0.180027956	0.084489788
1820	Positive	M327T13	327.2265492	12.72476667	0.020774	2 - 0; 4 - 0; 8 - 0	1.093918998	1.104263633	1.367838379
1830	Positive	M163T1_2	163.1150609	1.078316667	0.040239	2 - 0; 4 - 0; 2 - 8; 4 - 8	1.168629325	1.20137745	0.908071943
1889	Positive	M507T10_1	507.2569086	10.0166	0.0060258	2 - 0; 4 - 0; 2 - 8	1.182076876	1.12416924	1.022157966
1905	Positive	M761T13_1	760.5834877	12.57855	0.011402	2 - 0; 4 - 0; 8 - 0	1.379959411	1.251744195	1.266782526
1967	Positive	M721T0_1	720.5345175	0.191966667	0.0022967	2 - 0; 2 - 4; 2 - 8	2.301680493	1.19681845	1.284007688
1971	Positive	M720T0	719.533522	0.190275	0.0033583	2 - 0; 2 - 4; 2 - 8	2.529989024	0.924306209	1.179274889
1995	Positive	M370T0_1	370.3422318	0.188416667	0.0058354	2 - 0; 2 - 4; 2 - 8	1.510428587	1.185269623	1.279439478
2022	Positive	M369T17_3	369.351536	17.07625	0.019533	2 - 0; 2 - 4; 2 - 8	1.183515456	0.871518846	1.01174937
2034	Positive	M285T10_2	285.3346837	9.951491667	0.038006	2 - 0; 2 - 4; 2 - 8	1.423978506	0.986357065	1.073926073
2052	Positive	M670T17	670.4669411	16.55275	0.042926	2 - 0; 4 - 0; 2 - 8; 4 - 8	1.119562504	1.269736054	0.933977539
2134	Positive	M755T0_2	754.5986957	0.025583333	0.042108	2 - 0; 2 - 4; 2 - 8	1.945316215	0.897109198	1.158866306
2144	Positive	M761T12	760.5832927	11.55941667	0.0078322	2 - 0; 8 - 0; 2 - 4; 2 - 8	2.256374466	1.059996129	1.490975782
2178	Positive	M757T0_2	756.5990505	0.189358333	0.049135	2 - 0; 2 - 4; 2 - 8	2.123600837	1.002149838	1.15289014
2326	Positive	M490T10	490.2305392	10.0198	0.0064527	2 - 0; 4 - 0; 8 - 0; 2 - 8	1.178261741	1.156696754	1.071182045
2331	Positive	M413T0_3	413.3208438	0.18935	0.038765	2 - 0; 2 - 8; 4 - 8	1.096651828	1.188191551	0.819086136
2368	Positive	M301T14_2	301.1413325	14.03	0.026475	2 - 0; 4 - 0; 2 - 8	1.350829856	1.208923387	1.15691695
2376	Positive	M209T9	209.1533757	8.95465	0.021961	2 - 0; 2 - 4; 2 - 8	1.359425997	1.041643034	1.01309821
2434	Positive	M518T9_1	518.3213424	8.81565	0.012628	2 - 0; 8 - 0; 2 - 4; 8 - 4	0.862594607	0.872684577	0.9772111
2463	Positive	M369T0_4	369.351217	0.020025	0.033317	2 - 0; 2 - 4; 2 - 8	1.671997162	1.076429802	1.055782838
2500	Positive	M716T0	715.5785933	0.188533333	0.045343	2 - 0; 2 - 4; 2 - 8	1.535609342	0.720712372	0.954696002
2523	Positive	M753T0	752.5545838	0.188383333	0.02976	2 - 0; 2 - 4; 2 - 8	1.584092554	1.245473497	1.243693481
2554	Positive	M263T8_1	263.2005156	7.5158	0.0026532	2 - 0; 4 - 0; 8 - 0	1.205169591	1.352334122	1.228517888
2679	Positive	M304T0_2	304.2374958	0.190533333	0.019469	2 - 0; 4 - 0; 2 - 8	1.168536427	1.196573518	1.120718057
2683	Positive	M506T10_1	506.2535824	10.01086667	0.0023934	2 - 0; 4 - 0; 2 - 4; 2 - 8	1.164995783	1.117227302	1.023519526
2735	Positive	M239T8_1	239.1276565	7.625525	0.040871	2 - 0; 2 - 4; 2 - 8	1.090844651	0.924286244	0.93140135
2740	Positive	M489T10	489.2271724	10.01903333	0.0053608	2 - 0; 4 - 0; 8 - 0; 2 - 4; 2 - 8	1.170092931	1.113916772	1.033652883
2802	Positive	M333T0_2	333.1926686	0.188533333	0.045818	2 - 0; 2 - 4; 2 - 8	1.193661655	1.059618713	1.079032144
2836	Positive	M426T1_3	426.3207078	1.175383333	0.019019	2 - 0; 2 - 4; 2 - 8	1.966544399	1.12285126	0.853758175
3084	Positive	M532T11_1	532.277689	11.10363333	0.042933	2 - 0; 4 - 0; 8 - 0	1.075712254	1.048072848	1.096951519
3086	Positive	M503T10	503.2429097	10.39379167	0.047304	2 - 0; 2 - 8	1.120430842	1.048709779	1.011003572
3116	Positive	M288T0_3	288.2142627	0.188416667	0.0093006	2 - 0; 4 - 0; 2 - 8	1.157519101	1.116733813	1.08809972
3147	Positive	M139T13	139.0754604	13.31663333	0.038337	0 - 4; 2 - 4; 2 - 8	1.015136165	0.658557865	0.791724148
3152	Positive	M371T0_1	371.0882949	0.189366667	0.002857	2 - 0; 4 - 0; 8 - 0; 2 - 4	1.124553542	1.110895367	1.112731199
3333	Positive	M288T9_2	288.2248834	9.46575	0.0051336	2 - 0; 4 - 0; 2 - 8	1.226215465	1.11887813	1.091193367
3334	Positive	M312T20	312.3628394	19.72083333	0.046173	2 - 0; 2 - 4; 2 - 8	1.091446856	0.904889559	0.939482501
3575	Positive	M373T0_1	373.0862059	0.18935	0.0083046	2 - 0; 4 - 0; 8 - 0	1.112940117	1.11162445	1.109727769
3586	Positive	M548T11	548.3008333	11.10213333	0.039561	2 - 0; 4 - 0; 8 - 0	1.07655256	1.024101171	1.047146655
3688	Positive	M531T11	531.2742556	11.10311667	0.025348	2 - 0; 4 - 0; 8 - 0	1.093656856	1.033818252	1.058750171
3822	Positive	M205T0	205.0785478	0.1917	0.042265	2 - 0; 2 - 4; 2 - 8	1.119761403	0.995715626	0.956216861
3994	Positive	M391T0_2	391.2699928	0.1891	0.03086	2 - 0; 2 - 4; 2 - 8	1.070716628	0.995390609	1.004058174
4012	Positive	M313T11_2	313.3664267	11.30415	0.039212	2 - 0; 8 - 0	0.98287069	1.003352653	1.016504191
4534	Positive	M372T0	372.0888571	0.189366667	0.041936	2 - 0; 4 - 0; 8 - 0	1.04542663	1.05913572	1.057470103
Featuer ID		Name	Median M/Z	Median Retention time (Minute)	False Discovery Rate (FDR)	Fisher's Least Significant Difference (Fisher's LSD)	Fold change (2/0)	Fold change (4/0)	Fold change (8/0)
1	Negative	M151T1_3	151.0263427	0.996541667	1.69E-09	0 - 2; 0 - 4; 0 - 8; 4 - 2; 2 - 8; 4 - 8	0.079092202	0.515405057	0.040438161
38	Negative	M591T9	591.3491288	8.7607	0.00000603	0 - 2; 4 - 0; 4 - 2; 8 - 2; 4 - 8	0.530483724	1.606252118	1.072692755
2	Negative	M167T1_6	167.0211014	1.058825	0.0000309	2 - 0; 4 - 0; 8 - 0; 2 - 8; 4 - 8	4.648201098	4.423614442	2.431356588
189	Negative	M475T1_1	474.6248223	1.085241667	0.00000603	0 - 2; 0 - 4; 0 - 8; 4 - 2; 2 - 8; 4 - 8	0.46500935	0.729418128	0.337479964
37	Negative	M317T8	317.2122819	8.258816667	0.00000603	8 - 0; 8 - 2; 8 - 4	0.863130053	0.896496237	2.187791397
4	Negative	M621T8_2	621.304525	8.360683333	0.00011523	4 - 0; 8 - 0; 4 - 2; 8 - 2; 8 - 4	0.784697123	1.267603933	1.944361198
45	Negative	M590T9	590.3461897	8.76085	0.00000958	0 - 2; 4 - 0; 4 - 2; 8 - 2; 4 - 8	0.504147287	1.709429382	1.111747644
205	Negative	M844T1_1	844.3460905	1.073033333	0.0000226	0 - 2; 0 - 8; 4 - 2; 2 - 8; 4 - 8	0.404427807	0.67437268	0.263610507
8	Negative	M322T9	322.2466825	9.159766667	0.00032254	8 - 0; 8 - 2; 8 - 4	0.827808134	0.766883614	1.531523512
55	Negative	M589T8	589.3342586	8.30675	0.0000304	0 - 2; 4 - 0; 4 - 2; 8 - 2; 4 - 8	0.444311544	1.387171859	0.698090879
9	Negative	M661T9	661.4453299	8.894408333	0.0000833	8 - 0; 8 - 2; 8 - 4	0.653569559	0.834112925	2.015767917
18	Negative	M347T10	347.2591333	9.677966667	0.0000304	2 - 0; 8 - 0; 2 - 4; 8 - 2; 8 - 4	1.007982004	0.760967035	1.64301501
11	Negative	M348T10	348.2623204	9.673	0.00011558	8 - 0; 2 - 4; 8 - 2; 8 - 4	0.9821035	0.750173488	1.697476033
42	Negative	M318T8	318.2156006	8.259883333	0.0000309	8 - 0; 8 - 2; 8 - 4	0.820341234	0.969470917	2.222101908
52	Negative	M664T10_2	664.4200486	9.925925	0.0000438	0 - 2; 0 - 4; 0 - 8	0.215398958	0.320768108	0.205404169
35	Negative	M457T9_1	457.2355149	9.02715	0.0000506	0 - 2; 4 - 0; 8 - 0; 4 - 2; 8 - 2	0.566465683	1.33600676	1.449821721
14	Negative	M582T13	582.4138645	12.50048333	0.0025854	0 - 4; 0 - 8; 2 - 4; 2 - 8	0.653936979	0.44235619	0.534713349
63	Negative	M433T9	433.2357845	9.10265	0.0000547	0 - 2; 8 - 0; 4 - 2; 8 - 2	0.434362657	1.123748347	1.395632988
15	Negative	M373T8	373.1654522	8.121733333	0.0055812	8 - 0; 8 - 2; 8 - 4	0.503482591	0.860251883	1.728464642
318	Negative	M601T10_1	601.3259703	10.00776667	0.0000547	0 - 2; 0 - 4; 0 - 8; 2 - 4; 2 - 8	0.6287994	0.526156253	0.51355771
162	Negative	M552T10_1	552.3669561	9.515975	0.0000552	0 - 2; 4 - 2; 8 - 2	0.389365886	0.83909464	0.836552058
17	Negative	M719T8	719.2143774	7.868966667	0.013226	4 - 0; 8 - 0; 4 - 2; 8 - 2	0.695994263	1.277214221	1.722976498
102	Negative	M854T11	853.5664009	10.8816	0.0000556	0 - 2; 0 - 4; 0 - 8; 4 - 8	0.344931421	0.518586786	0.293262973
30	Negative	M524T10_1	524.2987691	10.14448333	0.0000556	0 - 2; 0 - 4; 0 - 8; 2 - 4; 2 - 8	0.520831519	0.388241804	0.434556071
19	Negative	M345T9_3	345.2430926	8.997016667	0.00010045	2 - 0; 8 - 0; 2 - 4; 8 - 4	1.21463267	0.848996145	1.79920521
25	Negative	M319T9_1	319.2281548	8.8944	0.0000557	2 - 0; 8 - 0; 8 - 2; 8 - 4	0.878188564	0.894247344	1.708019254
101	Negative	M853T11	852.5633953	10.88233333	0.0000687	0 - 2; 0 - 4; 0 - 8; 4 - 8	0.350930595	0.523660357	0.293680858
21	Negative	M643T8	643.2895347	7.770716667	0.0013907	4 - 0; 8 - 0; 4 - 2; 8 - 2	0.698981932	1.426370483	1.941721674
184	Negative	M600T10_1	600.3243929	10.00776667	0.0000687	0 - 2; 0 - 4; 0 - 8; 2 - 4; 2 - 8	0.583076527	0.476302127	0.474059851
60	Negative	M588T8	588.3309769	8.30665	0.0000736	0 - 2; 4 - 0; 4 - 2; 4 - 8	0.448593421	1.416133498	0.708597834
24	Negative	M321T9	321.2432	9.14885	0.00016083	8 - 0; 2 - 4; 8 - 2; 8 - 4	0.853291461	0.767194641	1.49255644
176	Negative	M667T10_1	667.3081997	10.00776667	0.00010039	0 - 4; 0 - 8; 2 - 4; 2 - 8	0.690774034	0.583950226	0.563696819
364	Negative	M259T1_4	259.0221392	1.412	0.00010039	4 - 0; 4 - 2; 4 - 8	0.968609101	2.906364281	0.632108426
142	Negative	M553T10	553.370264	9.515975	0.00011087	0 - 2; 4 - 2; 8 - 2	0.39757063	0.84142048	0.831487094
33	Negative	M687T8	687.2771439	7.872183333	0.0055556	4 - 0; 8 - 0; 4 - 2; 8 - 2	0.752927018	1.293283131	1.716683296
375	Negative	M599T10_1	599.3204287	9.597008333	0.00017726	0 - 2; 0 - 4; 0 - 8; 2 - 4	0.484972033	0.426393268	0.457894349
34	Negative	M385T8_2	385.1988136	8.255683333	0.00028885	8 - 0; 8 - 2; 8 - 4	0.839088279	0.898248302	2.213168588
70	Negative	M554T8	554.301835	8.3505	0.00019574	0 - 2; 4 - 2; 8 - 2	0.465188545	1.046813211	0.874395087
36	Negative	M621T8_1	621.295415	7.8705	0.0013719	4 - 0; 8 - 0; 4 - 2; 8 - 2; 8 - 4	0.768745004	1.216539215	1.639549408
59	Negative	M639T9_2	639.4625619	8.894408333	0.00020872	8 - 0; 8 - 2; 8 - 4	0.568204542	0.647624486	2.081710463
259	Negative	M527T9	527.3542959	9.253816667	0.00021382	0 - 2; 0 - 4; 0 - 8; 4 - 2; 8 - 2	0.400516407	0.72071104	0.71761242
40	Negative	M718T8	718.2081021	7.863158333	0.018799	8 - 0; 8 - 2; 8 - 4	0.598593708	1.080414064	1.71384878
226	Negative	M600T10_2	600.3240565	9.597008333	0.00024052	0 - 2; 0 - 4; 0 - 8	0.454450424	0.405652628	0.435192027
335	Negative	M566T8_2	566.3362628	8.348191667	0.00024314	0 - 2; 4 - 0; 4 - 2; 8 - 2; 4 - 8	0.494047298	1.12701929	0.855326691
145	Negative	M258T1_4	258.038629	1.2486	0.0002567	0 - 2; 0 - 4; 2 - 4; 8 - 2; 8 - 4	0.534127601	0.47569332	1.08874626
223	Negative	M612T8	612.3307397	8.202866667	0.0002567	0 - 2; 4 - 0; 4 - 2; 4 - 8	0.443099035	1.145936973	0.665381038
163	Negative	M299T10_4	299.2590142	9.72695	0.00032254	0 - 4; 0 - 8; 2 - 4; 2 - 8	0.818036208	0.472012527	0.489302728
46	Negative	M641T9_2	641.4709247	8.889866667	0.0033829	8 - 0; 8 - 2; 8 - 4	0.812712585	0.740172832	2.57843949
278	Negative	M564T8	564.3311162	8.335075	0.00038098	0 - 2; 4 - 2; 8 - 2; 4 - 8	0.506904634	1.127704809	0.846575245
49	Negative	M619T8	619.2895924	7.867283333	0.0010172	4 - 0; 8 - 0; 4 - 2; 8 - 2	0.656707534	1.183491946	1.588326963
214	Negative	M526T9	526.3511018	9.253816667	0.00038098	0 - 2; 0 - 4; 0 - 8; 4 - 2; 8 - 2	0.402600571	0.71767308	0.722005428
71	Negative	M345T9_2	345.243254	9.390033333	0.00038098	2 - 0; 8 - 0; 2 - 4; 8 - 4	1.183297173	0.685124079	1.442392325
68	Negative	M590T8	590.33639	8.306875	0.00039323	0 - 2; 4 - 0; 4 - 2; 4 - 8	0.481981071	1.351272747	0.736879169
62	Negative	M301T9_1	301.2172216	8.899133333	0.00043001	8 - 0; 8 - 2; 8 - 4	0.927223907	0.824087531	1.568504688
231	Negative	M362T9_2	362.2365157	9.115233333	0.00043001	0 - 2; 0 - 4; 0 - 8; 2 - 4; 2 - 8	0.481042287	0.408001407	0.417428051
178	Negative	M613T8_1	613.3342435	8.202866667	0.0004742	0 - 2; 4 - 0; 4 - 2; 8 - 2; 4 - 8	0.426655442	1.145399893	0.659608612
57	Negative	M550T9_1	550.3507277	9.4965	0.040524	0 - 2; 8 - 2	0.471691319	0.710170438	0.87064505
138	Negative	M602T10	602.3284839	10.01886667	0.0004795	0 - 2; 0 - 4; 0 - 8; 2 - 4; 2 - 8	0.622388316	0.494580198	0.496412175
204	Negative	M524T9_1	524.3351527	9.246716667	0.00051792	0 - 2; 0 - 4; 0 - 8; 4 - 2; 8 - 2	0.454803403	0.737357078	0.72194436
80	Negative	M921T11	920.5518605	10.88803333	0.00051792	0 - 2; 0 - 4; 0 - 8; 4 - 8	0.322117184	0.507374764	0.289271615
61	Negative	M389T9_1	389.2295504	9.16595	0.0023303	8 - 0; 2 - 4; 8 - 2; 8 - 4	1.007430583	0.793853085	1.546611888
156	Negative	M637T8	637.2637806	8.352316667	0.00060248	0 - 2; 4 - 0; 4 - 2; 8 - 2; 4 - 8	0.547356827	1.17063233	0.958632074
139	Negative	M321T10_2	321.2433408	9.534	0.00060248	2 - 0; 8 - 0; 2 - 4; 8 - 2; 8 - 4	1.118148606	0.725290648	1.802653556
171	Negative	M528T9	528.3567143	9.252683333	0.00060248	0 - 2; 0 - 4; 0 - 8; 4 - 2; 8 - 2	0.386385895	0.699389365	0.694852069
123	Negative	M835T12_1	834.5522572	12.48883333	0.00060248	0 - 2; 0 - 4; 0 - 8; 2 - 8; 4 - 8	0.40778077	0.553451646	0.345710883
106	Negative	M608T9_3	608.3565208	9.161041667	0.00066208	0 - 2; 0 - 4; 0 - 8; 2 - 8; 4 - 8	0.372065656	0.638155626	0.355660728
197	Negative	M565T8	565.3344895	8.330566667	0.00076887	0 - 2; 4 - 2; 8 - 2; 4 - 8	0.479975375	1.138655552	0.839423057
127	Negative	M113T1_2	113.0249426	0.993483333	0.00089176	0 - 4; 0 - 8; 2 - 4; 2 - 8	0.826584638	0.098676841	0.224706521
69	Negative	M320T9_1	320.2314746	8.894058333	0.0023211	8 - 0; 8 - 2; 8 - 4	0.885433658	0.798194535	1.712273482
177	Negative	M464T9_1	464.1498595	8.894066667	0.00093929	2 - 0; 8 - 0; 8 - 4	1.213916193	1.107741241	1.73597307
305	Negative	M699T10	699.246514	10.00789167	0.0012427	0 - 4; 0 - 8; 2 - 4; 2 - 8	0.700380448	0.578405988	0.544677997
89	Negative	M620T8	620.2931976	7.869733333	0.0012684	4 - 0; 8 - 0; 4 - 2; 8 - 2; 8 - 4	0.730573324	1.213756457	1.724196156
76	Negative	M300T10_2	300.2624319	9.728433333	0.003774	0 - 4; 0 - 8; 2 - 4; 2 - 8	0.780851993	0.427944101	0.466690877
366	Negative	M803T12	802.5619816	12.47446667	0.0013719	2 - 0; 8 - 0; 2 - 4; 2 - 8	1.75591312	1.0681761	1.386987276
79	Negative	M275T10	275.2015688	9.973258333	0.01763	8 - 0; 8 - 2; 8 - 4	0.787065767	0.911842294	1.738151198
291	Negative	M567T8	567.3389654	8.352066667	0.0013812	0 - 2; 4 - 2; 8 - 2; 4 - 8	0.467675812	1.05088411	0.836626229
248	Negative	M395T1_3	395.0962759	1.070366667	0.0013812	2 - 0; 4 - 0; 4 - 2; 4 - 8	1.387220191	2.674936682	1.387731571
260	Negative	M245T1_1	244.9080883	1.066758333	0.0013907	8 - 0; 8 - 2; 8 - 4	0.478384721	0.74161545	4.144360484
83	Negative	M735T10	735.2963688	10.02441667	0.0029721	0 - 4; 0 - 8; 2 - 4; 2 - 8	0.759903513	0.609591176	0.551309518
209	Negative	M282T1_2	282.1556364	1.006908333	0.0013907	0 - 2; 0 - 4; 8 - 2; 8 - 4	0.36877898	0.261118293	1.321894807
84	Negative	M434T9	434.2388558	9.13335	0.0042239	0 - 2; 4 - 2; 8 - 2	0.391447426	1.106037052	1.298064664
225	Negative	M694T11	694.4311045	10.84325833	0.0014594	0 - 2; 0 - 4; 0 - 8	0.22330167	0.415644587	0.276618435
85	Negative	M595T8_1	595.2894991	7.884333333	0.0016182	8 - 0; 4 - 2; 8 - 2; 8 - 4	0.629414701	1.028212564	1.617606553
182	Negative	M599T10_2	599.320738	10.00776667	0.0014836	0 - 4; 0 - 8; 2 - 4; 2 - 8	0.624960308	0.520532442	0.507447511
329	Negative	M692T11	692.4510625	11.364925	0.0014836	0 - 2; 0 - 4; 0 - 8	0.309778316	0.377011693	0.322468763
121	Negative	M803T10_1	802.5617533	10.16804167	0.0015395	2 - 0; 4 - 0; 8 - 0; 2 - 4; 2 - 8	1.610579573	1.195398782	1.274022336
360	Negative	M601T10_2	601.32589	9.593483333	0.0016642	0 - 2; 0 - 4; 0 - 8	0.533690426	0.497125961	0.523884051
230	Negative	M633T8	633.3218494	8.351925	0.0018771	0 - 2; 4 - 2; 8 - 2	0.503755634	1.066615136	0.897250823
256	Negative	M831T13	830.5938411	13.39225	0.0018771	2 - 0; 4 - 0; 8 - 0	1.974104173	2.721543352	2.406450393
100	Negative	M346T9_1	346.2467011	9.390583333	0.0020044	2 - 0; 8 - 0; 2 - 4; 8 - 4	1.20177964	0.659488913	1.458354841
96	Negative	M346T9_2	346.246657	8.9963	0.0067745	8 - 0; 2 - 4; 8 - 4	1.043318151	0.717906779	1.609648858
98	Negative	M858T15	857.5690964	14.54845	0.014304	0 - 2; 0 - 8; 4 - 8	0.279149023	0.544180395	0.367049537
273	Negative	M695T11_4	695.4346848	10.841325	0.0023305	0 - 2; 0 - 4; 0 - 8	0.237401005	0.431706881	0.291202926
99	Negative	M404T9_4	404.2436904	8.885533333	0.029697	8 - 0; 8 - 2; 8 - 4	0.882570327	0.846513274	1.605366661
103	Negative	M656T8	656.3187762	8.30685	0.0025403	4 - 0; 4 - 2; 4 - 8	0.521588919	1.308954245	0.72682563
210	Negative	M851T11	850.5489967	11.3351	0.0026422	0 - 2; 0 - 4; 0 - 8	0.304734259	0.384376237	0.30665256
200	Negative	M504T8	504.3089368	8.352933333	0.0026784	0 - 2; 4 - 2; 8 - 2; 4 - 8	0.411986312	1.160873356	0.797747304
228	Negative	M559T14	559.3640012	14.420725	0.0026784	0 - 2; 0 - 4; 0 - 8	0.301364569	0.24733716	0.355510863
173	Negative	M805T13_1	804.577455	13.23623333	0.0027121	2 - 0; 4 - 0; 8 - 0	2.397014918	2.878127359	2.094544229
161	Negative	M525T9_2	525.3385435	9.246758333	0.0027865	0 - 2; 0 - 4; 0 - 8; 4 - 2; 8 - 2	0.454903242	0.716741919	0.716938038
109	Negative	M922T11	921.5542989	10.88666667	0.021218	0 - 2; 0 - 4; 0 - 8	0.342626712	0.518167591	0.299077713
381	Negative	M331T12_2	331.2647258	12.49158333	0.0027865	2 - 0; 8 - 0; 8 - 2; 8 - 4	1.04091691	1.121687868	1.694632704
110	Negative	M554T11	554.3826106	10.77113333	0.003774	0 - 2; 0 - 4; 0 - 8	0.501444655	0.635160046	0.665384638
307	Negative	M515T15	515.3735509	14.55631667	0.0028244	0 - 2; 0 - 4; 0 - 8	0.304597415	0.279584804	0.458084114
111	Negative	M438T9_2	438.2981317	9.224683333	0.036046	8 - 0; 4 - 2; 8 - 2	0.646689498	1.389003663	1.511240853
287	Negative	M698T10_1	698.2406068	10.02986667	0.0030741	0 - 4; 0 - 8; 2 - 4; 2 - 8	0.628232394	0.539498993	0.48853721
206	Negative	M667T10_2	667.3083576	9.608933333	0.0031167	0 - 2; 0 - 4; 0 - 8	0.514047828	0.427949029	0.44772686
332	Negative	M614T8_1	614.3366291	8.208925	0.0032166	0 - 2; 4 - 2; 4 - 8	0.442892895	1.123478602	0.661693267
119	Negative	M555T11_1	555.3861095	10.77113333	0.015685	0 - 2; 0 - 4; 0 - 8	0.521603071	0.646352527	0.667338895
135	Negative	M817T15_2	816.541925	14.657225	0.0033829	0 - 2; 0 - 4; 0 - 8	0.32968084	0.475748137	0.316323628
175	Negative	M818T15_1	817.5455088	14.65621667	0.0033829	0 - 2; 0 - 4; 0 - 8	0.332795785	0.473565414	0.330283437
125	Negative	M505T8	505.3119751	8.352066667	0.011299	0 - 2; 4 - 2; 4 - 8	0.518462115	1.131123661	0.853176494
258	Negative	M411T9	411.2145817	8.713366667	0.0037456	8 - 0; 2 - 4; 8 - 2; 8 - 4	0.958545826	0.835530687	1.358311516
150	Negative	M344T9_1	344.2312868	8.713366667	0.003774	8 - 0; 8 - 2; 8 - 4	0.768016863	0.73812923	1.391610976
128	Negative	M343T9_1	343.227959	8.713366667	0.011201	8 - 0; 8 - 2; 8 - 4	0.782375061	0.734191384	1.393612695
130	Negative	M622T8_2	622.3042908	8.358033333	0.012214	8 - 0; 8 - 2; 8 - 4	0.745657075	1.021489014	1.560964825
218	Negative	M879T11	878.5798923	11.08418333	0.0042538	0 - 2; 0 - 8; 4 - 2; 4 - 8	0.418929858	0.786975768	0.515302631
132	Negative	M594T9	594.3383653	9.251383333	0.010702	0 - 2; 0 - 8; 4 - 2; 8 - 2	0.471219249	0.756319828	0.73580652
144	Negative	M243T1_2	243.1237799	1.070366667	0.0042538	0 - 2; 0 - 4; 0 - 8	0.374115578	0.385209546	0.425797834
265	Negative	M586T8	586.315083	7.69465	0.0048173	4 - 0; 4 - 2; 4 - 8	0.553681869	1.981401281	0.889453416
136	Negative	M204T1_4	204.0045902	1.094033333	0.030832	0 - 4; 2 - 4; 8 - 4	0.672655668	0.533587562	0.895134872
253	Negative	M603T8_2	603.3414614	8.352641667	0.0049566	0 - 2; 4 - 2; 8 - 2	0.549420194	1.073032597	0.940341079
155	Negative	M834T14	833.5396978	13.69273333	0.0050862	0 - 2; 0 - 4; 0 - 8; 4 - 8	0.468695344	0.586736903	0.34731429
195	Negative	M466T9_2	466.3292676	9.253816667	0.0050862	0 - 2; 4 - 2; 8 - 2	0.370383262	0.747240179	0.723660118
327	Negative	M833T13	832.5371113	13.46698333	0.005158	0 - 2; 0 - 4; 0 - 8	0.424493472	0.522080706	0.342647283
283	Negative	M701T10	701.2479665	10.00789167	0.0052545	0 - 4; 0 - 8; 2 - 4; 2 - 8	0.627242654	0.539161838	0.530413606
148	Negative	M421T9_2	421.1670212	9.162308333	0.031772	8 - 0; 2 - 4; 8 - 4	0.944664336	0.760774589	1.393016407
149	Negative	M598T9_1	598.2815203	9.25525	0.013226	0 - 2; 0 - 4; 0 - 8; 4 - 2; 8 - 2	0.410857155	0.689168085	0.715479252
394	Negative	M700T10_1	700.2490303	10.00776667	0.0057576	0 - 4; 0 - 8; 2 - 4; 2 - 8	0.627800477	0.515483148	0.524903297
306	Negative	M834T13	833.5401379	13.46336667	0.0061457	0 - 2; 0 - 4; 0 - 8; 4 - 8	0.491881423	0.587171697	0.393699866
157	Negative	M883T9	882.5506114	8.900491667	0.019808	8 - 0; 8 - 2; 8 - 4	0.695298152	0.891688601	1.389114114
344	Negative	M507T11_2	507.4411933	11.29073333	0.0066534	2 - 0; 8 - 0; 2 - 4; 8 - 4	1.878968573	1.276310332	3.352615306
159	Negative	M173T1_5	173.0827166	1.004416667	0.036126	4 - 0; 8 - 0	0.864787829	1.620971827	1.838072266
263	Negative	M836T13	835.5558731	13.33021667	0.0067745	0 - 2; 0 - 4; 0 - 8; 4 - 8	0.448806325	0.640841799	0.381435074
165	Negative	M596T8	596.2925156	7.890125	0.0082853	8 - 0; 8 - 2; 8 - 4	0.652672008	1.068574571	1.600017147
254	Negative	M833T14_2	832.5374069	13.7016	0.0077992	0 - 2; 0 - 4; 0 - 8	0.444823984	0.577266756	0.342661938
172	Negative	M815T9	814.5618651	8.897966667	0.030864	0 - 2; 8 - 2; 8 - 4	0.503313501	0.714039215	1.281757018
363	Negative	M550T9_2	550.3508274	8.623416667	0.0084198	0 - 2; 4 - 2; 8 - 2	0.463778727	1.150183792	0.985973763
222	Negative	M563T8	562.5652031	8.352933333	0.0094354	0 - 2; 4 - 2; 8 - 2; 4 - 8	0.345730612	1.0628896	0.810471408
185	Negative	M555T8	555.3054248	8.352933333	0.012554	0 - 2; 4 - 0; 4 - 2; 8 - 2; 4 - 8	0.577086095	1.124676376	0.959168733
285	Negative	M552T11	552.3667397	10.7201	0.0096642	0 - 2; 0 - 4; 0 - 8	0.476989796	0.571463743	0.637558163
187	Negative	M620T10_3	620.3543251	9.515975	0.015685	0 - 2; 4 - 2; 8 - 2	0.444141549	0.868128435	0.859776281
380	Negative	M187T1_4	187.0975517	1.041233333	0.010536	0 - 2; 0 - 4; 0 - 8; 8 - 2	0.263668787	0.391523691	0.548718743
196	Negative	M571T16_1	571.4366499	16.37436667	0.01207	0 - 2; 0 - 4; 0 - 8	0.236818795	0.233114234	0.353602407
346	Negative	M833T14_3	832.5381691	14.0094	0.010856	0 - 2; 0 - 4; 0 - 8	0.311557468	0.428816799	0.249178755
310	Negative	M680T8	680.3182888	8.204825	0.010857	0 - 2; 4 - 2; 4 - 8	0.500550282	1.134947641	0.667506131
277	Negative	M836T12	835.5559588	12.49055833	0.015289	0 - 2; 0 - 4; 0 - 8; 2 - 8	0.451571767	0.557301751	0.360595139
235	Negative	M664T8	664.2569371	8.353733333	0.036126	0 - 2; 4 - 2; 4 - 8	0.516962208	1.089343211	0.870318424
319	Negative	M636T11_2	636.3882104	10.55373333	0.016071	0 - 8; 2 - 8; 4 - 8	0.577157621	0.78512001	0.387829121
293	Negative	M145T1_3	145.0622647	1.072716667	0.016999	0 - 8; 4 - 2; 4 - 8	0.610684067	1.073500805	0.714633149
341	Negative	M835T13	834.5518194	13.32984167	0.017464	0 - 2; 0 - 4; 0 - 8; 4 - 8	0.448198867	0.642527117	0.384234304
312	Negative	M887T15	886.5472063	14.53663333	0.017464	0 - 2; 0 - 4; 0 - 8	0.361029626	0.553123501	0.474362324
397	Negative	M293T8_2	293.2119877	7.912083333	0.017686	8 - 0; 8 - 2; 8 - 4	1.074121789	1.262848657	1.86391206
352	Negative	M488T9	488.1498943	8.713966667	0.017877	8 - 0; 2 - 4; 8 - 4	0.902286105	0.800938459	1.3836096
252	Negative	M638T8_1	638.2647571	8.350783333	0.045134	4 - 2; 4 - 8	0.504790283	1.062473933	0.759342839
362	Negative	M501T8	501.280426	8.28265	0.018652	4 - 0; 4 - 2; 4 - 8	0.623488265	1.687752345	0.850799985
309	Negative	M402T9	402.1496265	8.894983333	0.018799	8 - 0; 8 - 2; 8 - 4	0.914453539	0.852512162	1.297944842
347	Negative	M512T9	512.3348495	8.600666667	0.020037	0 - 2; 4 - 2; 8 - 2	0.443257106	0.70707859	0.838254605
355	Negative	M479T12	479.2833674	12.3121	0.020409	0 - 2; 0 - 4; 0 - 8	0.298650389	0.391597409	0.536584581
357	Negative	M680T10	680.416147	10.44825	0.02172	0 - 2; 0 - 4; 0 - 8	0.337238711	0.631467407	0.420958286
266	Negative	M512T13	512.4764324	12.66655	0.024223	0 - 2; 0 - 4; 8 - 2; 8 - 4	0.56508469	0.625434997	0.92987057
271	Negative	M318T9_2	318.2331379	8.87695	0.031772	8 - 0; 8 - 2; 8 - 4	0.623621865	0.822763571	1.302884365
272	Negative	M511T13_2	511.4729648	12.66455833	0.028464	0 - 2; 0 - 4; 8 - 2; 8 - 4	0.586204859	0.639928305	0.960014159
296	Negative	M837T13	836.559156	13.32984167	0.023981	0 - 2; 0 - 4; 0 - 8	0.406698114	0.535117578	0.345159946
300	Negative	M352T1_3	352.2207467	1.184341667	0.024533	0 - 4; 0 - 8; 2 - 4; 2 - 8	0.678453224	0.539006432	0.513017562
342	Negative	M565T9	565.361291	9.252683333	0.027261	0 - 2; 0 - 8; 4 - 2	0.391033795	0.711452976	0.657114541
388	Negative	M607T11_1	607.363722	11.2981	0.030973	2 - 0; 8 - 0; 8 - 4	1.309745535	1.138621456	2.159716486
321	Negative	M498T8	498.3191253	8.02535	0.036126	0 - 2; 8 - 2	0.415105431	0.678351679	0.787512192
354	Negative	M750T10	750.4575686	10.05834167	0.031938	0 - 2; 0 - 4; 0 - 8	0.281435121	0.474727401	0.287544772
365	Negative	M242T1_5	242.1002088	0.979666667	0.03776	0 - 2; 0 - 4	0.342323085	0.383271537	0.649673868
398	Negative	M722T12	722.4626299	12.35443333	0.0055812	0 - 2; 0 - 4; 0 - 8	0.272683948	0.450451316	0.370084424
403	Negative	M529T11	529.422809	11.29436667	0.02346	2 - 0; 8 - 0; 2 - 4; 8 - 4	1.736025776	1.190553001	2.841393024
404	Negative	M790T9	789.5494675	8.916825	0.010856	0 - 2; 0 - 4; 0 - 8; 4 - 2	0.355420377	0.643688225	0.488470984
405	Negative	M604T1	604.3030411	1.109258333	0.0021707	0 - 2; 0 - 4; 0 - 8	0.248267544	0.481301078	0.368441453
408	Negative	M225T1_1	224.8190404	1.085933333	0.0000214	0 - 2; 0 - 8; 2 - 8; 4 - 8	0.551087586	0.764659647	0.501980744
409	Negative	M604T8_2	604.3445049	8.352933333	0.01351	0 - 2; 4 - 0; 4 - 2; 8 - 2; 4 - 8	0.546175226	1.14804068	0.961048025
410	Negative	M712T8_1	712.2629878	8.349166667	0.0072227	0 - 2; 4 - 2; 4 - 8	0.519041224	1.055538205	0.826584597
413	Negative	M215T1_4	215.0328919	1.07615	0.030864	4 - 0; 4 - 2; 4 - 8	0.900973721	1.393678551	1.185177856
414	Negative	M542T8	542.3454016	8.139041667	0.040524	0 - 2; 4 - 2; 8 - 2	0.473574615	0.793616317	0.814417729
417	Negative	M369T11_2	369.204278	10.52668333	0.044265	4 - 0; 8 - 0; 4 - 2; 8 - 2	0.737860042	1.260825497	1.418749915
418	Negative	M537T1_1	536.5785947	1.0856	0.00039323	0 - 2; 0 - 8; 2 - 8; 4 - 8	0.504344501	0.706510743	0.39613991
420	Negative	M584T9_1	584.3542253	9.1738	0.016584	0 - 2; 0 - 4; 0 - 8	0.405828812	0.663010885	0.534754171
421	Negative	M636T8	636.2614317	8.349441667	0.0080309	0 - 2; 4 - 2; 4 - 8	0.515336637	1.084928433	0.814670551
422	Negative	M277T11	277.2176785	10.70305	0.010581	8 - 0; 8 - 2; 8 - 4	0.859200758	0.952082701	1.52862227
430	Negative	M661T7_2	661.1716081	6.650025	0.00085432	0 - 2; 0 - 4; 0 - 8	0.079250842	0.140883317	0.125155619
431	Negative	M293T9_2	293.2122186	8.765983333	0.044538	0 - 2; 0 - 4; 0 - 8	0.463232954	0.668506639	0.62891385
433	Negative	M217T1_2	217.0299697	1.0703	0.047901	4 - 0; 4 - 2; 4 - 8	0.896585688	1.364790075	1.176512495
437	Negative	M632T8	632.3186813	8.350225	0.010702	0 - 2; 4 - 2; 8 - 2	0.510530119	1.073679795	0.882338159
438	Negative	M332T12	332.2678091	12.49991667	0.0093316	2 - 0; 8 - 0; 8 - 2; 8 - 4	1.079811924	1.135420199	1.700082639
440	Negative	M227T1_1	226.816407	1.088733333	0.0004795	0 - 2; 0 - 4; 0 - 8; 4 - 2; 4 - 8	0.521029528	0.750448251	0.534123681
443	Negative	M427T7_3	427.1922096	7.4367	0.013226	0 - 2; 0 - 4; 0 - 8	0.409484592	0.483006171	0.620170331
450	Negative	M528T8	528.3122573	8.306891667	0.01404	4 - 0; 4 - 2; 4 - 8	0.540952964	1.353125583	0.827246045
451	Negative	M666T11_2	666.3998803	11.08071667	0.019196	0 - 8; 4 - 8	0.530985723	1.09540168	0.440168049
453	Negative	M556T8_1	556.2999738	8.351958333	0.023981	0 - 2; 4 - 2; 4 - 8	0.574268006	1.110480991	0.865229865
454	Negative	M852T11	851.5531037	11.33623333	0.0094354	0 - 2; 0 - 4; 0 - 8	0.293570143	0.378045957	0.276890667
456	Negative	M660T7_1	660.1676744	7.411266667	0.012046	0 - 2; 0 - 4; 0 - 8	0.117767956	0.242389389	0.126012773
458	Negative	M668T10_2	668.3110145	10.00801667	0.0035673	0 - 4; 0 - 8; 2 - 4; 2 - 8	0.717874374	0.601634557	0.572722473
459	Negative	M431T12	431.1896949	12.49118333	0.0055812	2 - 0; 4 - 0; 8 - 0; 2 - 4	1.39103034	1.153181115	1.604007923
461	Negative	M345T9_1	345.2348482	8.713366667	0.043385	8 - 0; 2 - 4; 8 - 4	1.033868843	0.775454512	1.4495982
463	Negative	M609T1_1	608.5162778	1.08535	0.00019166	0 - 2; 0 - 4; 0 - 8; 2 - 8; 4 - 8	0.371642153	0.655720465	0.303488609
488	Negative	M539T1_1	538.5751619	1.085425	0.00011523	0 - 2; 0 - 8; 2 - 8; 4 - 8	0.453858879	0.776193331	0.359465813
491	Negative	M296T10	296.2312271	9.506466667	0.0070326	0 - 2; 0 - 4; 0 - 8	0.411950208	0.481735355	0.547082961
493	Negative	M723T12	723.4658708	12.35510833	0.012051	0 - 2; 0 - 4; 0 - 8	0.300246318	0.4644124	0.397133553
497	Negative	M662T9_3	662.4489487	8.888616667	0.0072379	8 - 0; 8 - 2; 8 - 4	0.61569393	0.822522218	1.75025489
501	Negative	M299T9	299.2587827	9.360216667	0.014674	0 - 2; 0 - 4; 0 - 8	0.44234056	0.458580501	0.540715084
504	Negative	M584T9_2	584.3561339	8.919666667	0.02234	0 - 8; 2 - 8; 4 - 8	0.617344813	0.766382482	0.575127569
505	Negative	M835T12_2	834.5515741	11.76055	0.016912	0 - 8; 2 - 8; 4 - 8	0.462926989	0.521169649	0.274571458
506	Negative	M195T1_5	195.050902	1.133041667	0.0029721	0 - 4; 0 - 8; 2 - 4	0.682173667	0.524952115	0.684670563
507	Negative	M479T1_1	478.6199499	1.091383333	0.0000836	0 - 2; 0 - 8; 2 - 8; 4 - 8	0.533346891	0.798313573	0.41043437
509	Negative	M302T11_1	302.2207355	10.52668333	0.0094354	4 - 0; 8 - 0; 4 - 2; 8 - 2	0.642739278	1.273203462	1.427640875
520	Negative	M279T8_2	279.1961267	7.637816667	0.00021804	2 - 0; 4 - 0; 8 - 0; 4 - 8	1.841845045	2.166548535	1.623527863
524	Negative	M616T8	616.2971994	8.35315	0.015388	0 - 2; 4 - 2; 4 - 8	0.558225016	1.139692403	0.858751596
525	Negative	M420T9	420.1550213	8.8907	0.042156	2 - 0; 8 - 0; 8 - 4	1.202830225	1.097777842	1.763472948
526	Negative	M577T1_3	576.7460241	1.000775	0.027221	2 - 0; 4 - 0; 8 - 0	1.178418127	1.312167442	1.738295933
529	Negative	M621T1_3	620.7706805	0.983933333	0.0025403	2 - 0; 8 - 0; 2 - 4; 8 - 4	1.550891736	1.142946894	1.698239768
531	Negative	M789T9	788.546373	8.91535	0.029528	0 - 2; 0 - 4; 0 - 8	0.369105141	0.649345278	0.522446401
533	Negative	M477T1_1	476.6212566	1.0937	0.00033251	0 - 2; 0 - 8; 4 - 2; 2 - 8; 4 - 8	0.475920322	0.865818122	0.375214837
536	Negative	M818T9	817.5739346	8.905316667	0.0046014	0 - 2; 8 - 2; 8 - 4	0.446883879	0.688954616	1.165765927
537	Negative	M535T1_1	534.5803127	1.084016667	0.0028435	0 - 2; 0 - 8; 4 - 2; 4 - 8	0.489726892	0.78661858	0.414053683
541	Negative	M209T1_3	209.080752	1.2035	0.0061469	0 - 2; 0 - 4; 0 - 8	0.306884022	0.60187234	0.586288676
546	Negative	M344T9_3	344.2310904	8.984625	0.006642	2 - 0; 4 - 0; 8 - 0; 8 - 4	1.24700701	1.250343253	1.686059732
554	Negative	M387T9_2	387.2145261	8.8944	0.036126	2 - 0; 8 - 0	1.076250944	1.066194368	1.412377622
559	Negative	M569T1_7	569.2848843	1.202616667	0.012758	0 - 2; 0 - 8; 4 - 2; 8 - 2	0.236993715	0.623317776	0.618490475
560	Negative	M581T8	581.3202216	8.353258333	0.047901	4 - 0; 4 - 2; 8 - 2	0.609582996	1.182247668	1.012613597
562	Negative	M844T9	843.5958521	9.16575	0.022975	0 - 2; 8 - 2; 8 - 4	0.32052471	0.726441717	1.088004079
580	Negative	M304T11	304.2370231	11.40435833	0.023981	0 - 2; 4 - 2; 4 - 8	0.577775015	0.961543834	0.849026692
587	Negative	M269T10_2	269.212076	9.806966667	0.043385	0 - 2; 0 - 4; 0 - 8	0.562181679	0.577493018	0.580872521
588	Negative	M692T9	692.3750511	8.894416667	0.038778	0 - 2; 8 - 2; 8 - 4	0.379124097	0.62215672	1.135089722
591	Negative	M313T7_2	313.2336258	7.4708	0.016291	0 - 2; 0 - 4; 0 - 8	0.378190857	0.476027946	0.567431192
595	Negative	M819T15	818.5572931	14.55768333	0.031023	0 - 2; 0 - 4; 0 - 8	0.375069572	0.543868094	0.413275006
600	Negative	M301T11	301.2174673	10.52668333	0.0035673	4 - 0; 8 - 0; 4 - 2; 8 - 2	0.673915116	1.278163685	1.444427366
601	Negative	M606T11_1	606.3598655	11.29245	0.030864	2 - 0; 8 - 0; 2 - 4; 8 - 4	1.597599208	1.183805692	2.360600099
608	Negative	M500T8_1	500.2780755	8.281916667	0.0091732	4 - 0; 4 - 2; 4 - 8	0.573406443	2.014174406	0.909093366
610	Negative	M378T11	378.146065	10.70221667	0.045891	8 - 0; 8 - 2; 8 - 4	0.986044197	0.993468134	1.429348812
612	Negative	M343T1_4	343.2124196	1.091008333	0.0060917	0 - 2; 0 - 4; 0 - 8	0.301998097	0.437591518	0.482276075
615	Negative	M820T15	819.560307	14.54313333	0.043385	0 - 2; 0 - 8	0.417038426	0.62227435	0.463698903
620	Negative	M371T9_1	371.2560423	9.451383333	0.013226	2 - 0; 8 - 0; 8 - 2; 8 - 4	1.308027424	1.197514044	2.443221534
624	Negative	M132T1	132.0305601	1.148766667	0.010857	0 - 2; 0 - 4; 0 - 8; 2 - 4	0.581903573	0.517232157	0.725626969
625	Negative	M341T1_2	340.7366501	1.085766667	0.0080309	0 - 2; 0 - 8; 4 - 8	0.587030857	0.74531657	0.621896911
628	Negative	M694T8	694.2898779	8.3505	0.011549	0 - 2; 4 - 2; 8 - 2; 4 - 8	0.558752682	1.06023065	0.885695046
631	Negative	M592T1	591.6711389	1.077375	0.0023305	2 - 0; 4 - 0; 8 - 0	1.281269733	1.64136143	1.908003456
633	Negative	M253T11	253.2176401	11.31324167	0.0047145	2 - 0; 8 - 0; 2 - 4; 8 - 4	1.375047826	1.165673126	2.147782368
635	Negative	M533T1_1	532.5845671	1.087966667	0.0000229	0 - 2; 0 - 8; 2 - 8; 4 - 8	0.513874734	0.761097602	0.40686233
637	Negative	M401T11_1	401.1421997	10.51981667	0.025322	4 - 0; 8 - 0; 8 - 2	0.804522416	1.283730575	1.506090539
649	Negative	M591T1_1	590.5437071	1.085133333	0.0018771	0 - 2; 0 - 8; 2 - 8; 4 - 8	0.523916375	0.770123246	0.358066325
657	Negative	M609T1_3	608.7427109	0.979775	0.028591	2 - 0; 8 - 0; 8 - 4	1.360914575	1.135971881	1.619764908
668	Negative	M281T13_3	281.2491805	12.81589167	0.00097407	8 - 0; 8 - 2; 8 - 4	0.839209972	0.879549853	1.372600949
669	Negative	M524T8_1	524.2780087	8.17815	0.012816	4 - 0; 4 - 2; 4 - 8	0.817414371	1.745047474	0.735680473
671	Negative	M306T1_2	306.1167578	1.009766667	0.012816	0 - 2; 0 - 4; 0 - 8; 8 - 4	0.421391268	0.270172291	0.544465637
674	Negative	M660T7_2	660.1685236	6.66765	0.0051263	0 - 2; 0 - 4; 0 - 8	0.131397379	0.139522081	0.156756466
675	Negative	M388T9_1	388.2180699	8.89645	0.017374	2 - 0; 8 - 0; 2 - 4; 8 - 4	1.241703327	0.999312695	1.435066113
678	Negative	M525T13	525.3795056	13.0352	0.036126	2 - 0; 8 - 0; 8 - 4	1.13780669	0.920914945	1.818085083
685	Negative	M543T9	543.3387467	8.905716667	0.0080687	0 - 4; 0 - 8; 2 - 8	0.72956512	0.750649706	0.674273398
692	Negative	M842T1	842.3503936	1.071341667	0.00043036	0 - 2; 0 - 8; 4 - 2; 2 - 8; 4 - 8	0.409666584	0.736918475	0.328574345
709	Negative	M354T11	354.1459052	11.31118333	0.010856	2 - 0; 8 - 0; 2 - 4; 8 - 4	1.496728504	1.152977195	1.859223971
714	Negative	M254T11	254.2208115	11.31296667	0.012714	2 - 0; 8 - 0; 2 - 4; 8 - 4	1.383793523	1.085255388	2.096409733
723	Negative	M385T1_6	385.2224323	1.103391667	0.0033829	0 - 2; 0 - 4; 0 - 8	0.440421465	0.445757507	0.384066236
724	Negative	M507T1_3	506.7607209	0.987383333	0.047924	8 - 0; 8 - 4	1.121804445	0.940381259	1.511322257
730	Negative	M271T10_2	271.2276586	9.727825	0.014052	0 - 2; 0 - 4; 0 - 8	0.432107319	0.471827817	0.486147515
745	Negative	M843T9	842.5921303	9.165408333	0.016547	0 - 2; 8 - 2; 8 - 4	0.358325534	0.726847841	1.06853183
748	Negative	M271T9_1	271.2275277	9.326366667	0.01062	0 - 2; 0 - 4; 0 - 8	0.457890809	0.530500307	0.54254072
749	Negative	M363T1_2	363.1931678	1.140783333	0.040053	0 - 2; 0 - 4; 0 - 8	0.276704711	0.535134053	0.462331386
764	Negative	M303T11_2	303.2335505	11.40423333	0.044969	4 - 0; 4 - 2; 4 - 8	0.611952759	1.000343344	0.876896573
767	Negative	M855T11	854.571624	10.88101667	0.030857	0 - 2; 0 - 8; 4 - 2; 4 - 8	0.547619679	0.814548138	0.633527639
774	Negative	M805T14	804.5767744	14.43513333	0.0080309	2 - 0; 4 - 0; 8 - 0	1.575764809	1.797864897	1.544394674
778	Negative	M239T8	239.1649948	7.688116667	0.0049582	2 - 0; 2 - 4; 2 - 8	1.168006376	0.689088817	0.733197268
781	Negative	M608T11	608.4768058	11.38935	0.049105	0 - 2; 4 - 2; 8 - 2	0.421750709	1.015981427	0.8126077
784	Negative	M366T1_2	366.2125559	1.1093	0.017464	0 - 2; 0 - 8	0.335638256	0.6184742	0.461929014
787	Negative	M275T1_4	274.9886106	1.08535	0.00019892	2 - 0; 4 - 0; 8 - 0	1.497965777	1.851708842	1.709850556
793	Negative	M383T1_4	383.2063407	1.100166667	0.023056	0 - 2; 0 - 4; 0 - 8	0.478605762	0.522490266	0.469959591
807	Negative	M597T1_1	596.534557	1.082591667	0.023086	0 - 2; 0 - 8; 4 - 8	0.447034311	0.727345717	0.480317142
808	Negative	M857T1	856.5139864	1.007475	0.0011966	2 - 0; 8 - 0; 2 - 4; 8 - 4	1.306712823	0.982991624	1.943338298
815	Negative	M325T1_3	325.2018956	1.128083333	0.012197	0 - 2; 0 - 4; 0 - 8	0.285448544	0.567585638	0.512516882
823	Negative	M693T9	693.3796261	8.892858333	0.036989	8 - 2; 8 - 4	0.454438172	0.694308614	1.287678869
826	Negative	M313T7_1	313.1797934	6.960233333	0.044969	0 - 2; 0 - 4; 0 - 8	0.46397008	0.430728617	0.616291507
827	Negative	M321T11	321.2047437	11.31125	0.010702	2 - 0; 8 - 0; 8 - 4	1.31461436	1.068210401	1.882988574
831	Negative	M385T1_5	385.1775578	1.155933333	0.010536	0 - 2; 0 - 4; 0 - 8	0.399495507	0.449356769	0.429336408
835	Negative	M567T1_1	566.5828797	1.070366667	0.049651	8 - 0; 8 - 2; 8 - 4	0.927370385	1.103026661	1.698359008
836	Negative	M309T1_3	309.2072529	1.204316667	0.017877	0 - 2; 0 - 4; 0 - 8	0.25809381	0.366542896	0.429416233
839	Negative	M483T1_1	482.7916092	0.988266667	0.02948	2 - 0; 4 - 0; 8 - 0	1.261950515	1.384917086	1.632371349
853	Negative	M565T13	564.5079156	12.81828333	0.047901	8 - 0; 8 - 2; 8 - 4	0.786380336	0.855401419	1.30673021
865	Negative	M640T10_2	640.2923411	10.01525	0.043973	0 - 2; 0 - 4; 0 - 8	0.594450868	0.649523189	0.595927723
874	Negative	M653T13	653.4742964	12.826825	0.044843	8 - 0; 8 - 4	0.954139054	0.887475805	1.362178442
888	Negative	M883T1	883.4663983	1.058433333	0.0052545	2 - 0; 4 - 0; 8 - 0; 8 - 2; 8 - 4	1.312032927	1.432005429	2.367671085
895	Negative	M187T1_3	187.0418045	1.061133333	0.027608	0 - 2; 8 - 2; 8 - 4	0.340438233	0.684010953	1.518713916
902	Negative	M710T1_2	710.4573135	1.079833333	0.0023375	0 - 2; 0 - 8; 4 - 2; 4 - 8	0.492799849	0.817816075	0.452919166
905	Negative	M567T10	566.5824188	10.32805	0.018788	0 - 4; 0 - 8; 2 - 8	0.734525305	0.708499679	0.661791451
910	Negative	M225T1_2	224.9796378	0.983475	0.023709	0 - 2; 0 - 4; 0 - 8	0.285166231	0.236347845	0.235284748
917	Negative	M293T1_2	292.807407	1.006241667	0.014267	0 - 2; 0 - 8; 2 - 8; 4 - 8	0.515353979	0.725456227	0.529973129
928	Negative	M333T8_3	333.2067625	7.711783333	0.036126	0 - 4; 2 - 4; 8 - 4	0.813472602	0.583557208	0.89228221
930	Negative	M652T1_3	652.4977914	1.085425	0.0058891	0 - 2; 0 - 4; 0 - 8; 4 - 8	0.491283889	0.645068811	0.456361315
939	Negative	M532T1	531.7149448	1.082266667	0.040524	4 - 0; 8 - 0	1.064226317	1.332880611	1.714716957
942	Negative	M592T9_4	592.3619439	9.479775	0.013354	4 - 0; 4 - 2; 4 - 8	0.77001003	1.50328916	1.124219146
958	Negative	M443T1_4	443.1819025	1.090633333	0.010856	0 - 4; 0 - 8; 2 - 4; 2 - 8	0.64271748	0.430357945	0.449504568
964	Negative	M401T1_2	400.8718564	0.979775	0.0437	2 - 0; 8 - 0	1.187349373	1.059773528	1.319407673
977	Negative	M377T11	377.1426214	10.702275	0.040524	2 - 0; 8 - 0; 8 - 4	1.051595128	1.062100556	1.481545078
987	Negative	M789T1_2	789.4717947	1.084783333	0.0016182	2 - 0; 8 - 0; 8 - 4	1.357108247	1.35521795	2.391856775
988	Negative	M505T1_4	505.1061518	1.088108333	0.0065272	0 - 2; 0 - 4; 0 - 8	0.285167263	0.48776084	0.520544409
1000	Negative	M506T9_1	506.2851521	9.208558333	0.032484	0 - 2; 0 - 4; 0 - 8	0.429962322	0.326023235	0.447512585
1004	Negative	M863T14	862.5838765	13.96118333	0.044969	0 - 2; 0 - 8; 4 - 8	0.464650304	0.626992798	0.397663331
1016	Negative	M708T1_2	708.4584179	1.08535	0.0031167	0 - 2; 0 - 8; 2 - 8; 4 - 8	0.511149002	0.821551803	0.478701415
1021	Negative	M388T1	388.1956742	1.128083333	0.0042431	0 - 2; 0 - 4; 0 - 8	0.405598377	0.519490093	0.469034835
1024	Negative	M295T10_1	295.2280146	9.50625	0.040524	0 - 2; 0 - 4; 0 - 8	0.487904464	0.516439232	0.55996242
1025	Negative	M416T1_2	415.7971916	1.082266667	0.028591	2 - 0; 4 - 0; 8 - 0	1.194962174	1.415567376	1.508291101
1045	Negative	M447T1_5	447.148002	1.097258333	0.041291	0 - 2; 0 - 4; 0 - 8	0.409280564	0.558242337	0.584932776
1057	Negative	M845T16	844.5733325	16.26350833	0.041291	0 - 2; 0 - 4; 0 - 8	0.238783309	0.338484497	0.294846043
1064	Negative	M447T1_2	446.8043218	0.9977	0.036126	2 - 0; 8 - 0; 8 - 4	1.239698364	1.082043012	1.637153763
1066	Negative	M515T1_4	514.7922655	0.986116667	0.040053	2 - 0; 4 - 0; 8 - 0	1.362393864	1.340050797	1.873283537
1071	Negative	M421T1_6	421.1956816	1.1002	0.022943	0 - 2; 0 - 4; 0 - 8	0.491074875	0.383356494	0.490650679
1077	Negative	M883T12	882.6011792	12.40843333	0.018788	0 - 2; 0 - 4; 0 - 8	0.412007858	0.526676843	0.384809746
1080	Negative	M337T1_3	336.8325239	1.003566667	0.014267	0 - 8; 2 - 8; 4 - 8	0.720968332	0.826980642	0.654473459
1100	Negative	M856T0	855.5934787	0.300983333	0.049102	4 - 0; 8 - 0; 8 - 2	1.060993481	1.969020809	2.497175523
1102	Negative	M349T13	349.2359446	12.817725	0.043513	8 - 0; 8 - 4	0.924245664	0.893517092	1.283985901
1103	Negative	M355T12	355.2640938	12.04684167	0.013346	2 - 0; 8 - 0; 8 - 4	1.220715676	1.181898698	1.761055417
1112	Negative	M401T1_4	401.1732445	1.12975	0.021598	0 - 2; 0 - 4; 0 - 8	0.435046733	0.510590467	0.500811924
1115	Negative	M508T10_2	508.3402994	10.01381667	0.044911	0 - 2; 0 - 4; 0 - 8	0.526179435	0.58560212	0.571934208
1116	Negative	M623T1_2	622.6788943	0.992775	0.027834	2 - 0; 8 - 0; 8 - 4	1.029366108	0.951810826	1.442318291
1130	Negative	M569T10_2	569.3658956	10.01248333	0.024979	0 - 2; 0 - 4; 0 - 8	0.524580528	0.593545002	0.56880014
1145	Negative	M449T13_3	449.2380098	12.80736667	0.010413	2 - 0; 4 - 0; 8 - 0	1.775785228	1.382367584	1.918421531
1165	Negative	M573T8	573.2943657	8.439783333	0.0080687	0 - 2; 0 - 4; 0 - 8; 2 - 4	0.614859619	0.498012775	0.586474666
1168	Negative	M610T9_2	610.3242148	8.901366667	0.013559	0 - 8; 2 - 8; 4 - 8	0.865340348	0.847691005	0.650684701
1178	Negative	M677T1_1	676.5097762	1.058433333	0.033633	8 - 0; 8 - 2; 8 - 4	0.890664912	0.891811621	1.762068755
1182	Negative	M572T8_1	572.2923433	8.439783333	0.005158	0 - 2; 0 - 4; 0 - 8; 2 - 4	0.593901147	0.501153979	0.548166918
1194	Negative	M299T1_3	298.9313055	0.977233333	0.040506	2 - 0; 8 - 0	2.065328453	1.624728688	2.941098271
1196	Negative	M790T1	790.4316211	1.059216667	0.031578	8 - 0; 8 - 2; 8 - 4	1.004405847	0.977744333	1.830542857
1207	Negative	M846T1_1	846.3467787	1.073033333	0.0013812	0 - 2; 0 - 8; 4 - 2; 2 - 8; 4 - 8	0.468411254	0.801625613	0.445149462
1209	Negative	M353T11_1	353.1425242	11.31121667	0.022033	2 - 0; 8 - 0; 2 - 4; 8 - 4	1.445947039	1.105472437	1.801959016
1213	Negative	M633T1_3	632.7083231	0.98445	0.015966	2 - 0; 8 - 0; 2 - 4	1.310447883	1.108825612	1.444216451
1216	Negative	M307T13_3	307.2644559	13.36386667	0.047901	Aug-00	1.121624693	1.258775325	1.947094324
1218	Negative	M650T1	649.6312481	1.0621	0.023044	8 - 0; 8 - 2; 8 - 4	1.108587114	1.219383654	1.883058133
1219	Negative	M571T10_3	571.3707166	10.02243333	0.04264	0 - 2; 0 - 4; 0 - 8	0.562912867	0.598536497	0.557844535
1222	Negative	M531T1_2	530.721754	0.995333333	0.0052018	2 - 0; 4 - 0; 8 - 0	1.402520321	1.325968366	1.798735987
1228	Negative	M571T8_1	571.288862	8.438675	0.0071843	0 - 4; 0 - 8; 2 - 4	0.604429877	0.482594248	0.569669457
1243	Negative	M299T11_1	299.2227851	11.31271667	0.031023	2 - 0; 8 - 0; 2 - 4	1.346347773	0.971316954	1.351746641
1245	Negative	M445T1_3	445.1508712	1.085133333	0.027834	0 - 2; 0 - 4; 0 - 8	0.378892348	0.511309439	0.536447571
1263	Negative	M683T1_1	682.5003273	1.079708333	0.011193	8 - 0; 8 - 2; 8 - 4	0.768587122	1.145421973	1.617559446
1282	Negative	M657T9	657.2582139	8.916583333	0.023981	0 - 8; 2 - 8; 4 - 8	0.748786723	0.811584088	0.597867857
1287	Negative	M685T9_1	685.2557154	8.915883333	0.025739	0 - 8; 2 - 8	0.909118081	0.75171588	0.609536668
1298	Negative	M517T1_3	516.789083	0.988083333	0.040524	2 - 0; 4 - 0; 8 - 0	1.2461122	1.150108074	1.405833103
1308	Negative	M509T10_1	509.343849	10.32965	0.0071843	0 - 4; 0 - 8; 2 - 8	0.723917316	0.768152959	0.710159095
1319	Negative	M607T1_2	606.7451881	0.979775	0.0072607	2 - 0; 4 - 0; 8 - 0; 2 - 4	1.360648016	1.219142161	1.546992387
1350	Negative	M570T10_2	570.3675356	10.01248333	0.026741	0 - 2; 0 - 4; 0 - 8	0.526721815	0.592325827	0.567641175
1352	Negative	M423T1_4	423.2003928	1.088733333	0.024533	0 - 4; 0 - 8; 2 - 4; 2 - 8	0.628308011	0.424023458	0.462185132
1358	Negative	M273T1_4	272.9912056	1.082341667	0.013226	4 - 0; 4 - 2; 4 - 8	0.96176859	1.516311936	1.181022484
1368	Negative	M271T10_1	271.2278084	10.40465	0.040053	0 - 4; 0 - 8	0.588549697	0.496725119	0.686589282
1376	Negative	M295T1	294.8035462	1.003575	0.04264	0 - 8; 2 - 8; 4 - 8	0.662868603	0.797311494	0.611655438
1379	Negative	M289T1_2	288.7694095	1.085766667	0.042573	0 - 2; 0 - 8; 4 - 8	0.606806648	0.812080684	0.60477854
1391	Negative	M356T12	356.2674709	12.04585	0.029094	2 - 0; 8 - 0; 8 - 4	1.264615182	1.185048166	1.771615485
1404	Negative	M381T1_5	381.1901904	1.1507	0.039152	0 - 2; 0 - 4; 0 - 8	0.401992113	0.59902077	0.489845914
1406	Negative	M491T1_2	490.8272941	0.977233333	0.040524	2 - 0; 8 - 0	1.409159851	1.269337269	1.618976945
1409	Negative	M585T1_5	584.7775888	0.979883333	0.029697	2 - 0; 4 - 0; 8 - 0	1.446646477	1.315753024	1.566530647
1453	Negative	M461T7	461.2078097	7.252208333	0.03525	2 - 0; 2 - 4; 2 - 8	1.187798407	0.973460231	0.898653297
1470	Negative	M508T10_1	508.3405033	10.328	0.0094354	0 - 4; 0 - 8; 2 - 8	0.718499202	0.757934084	0.698827962
1508	Negative	M569T10_1	569.3658337	10.328025	0.040524	0 - 8; 2 - 4; 2 - 8	0.753953658	0.812776881	0.683260286
1511	Negative	M345T1_4	345.1838828	1.202891667	0.024979	0 - 2; 0 - 4; 0 - 8	0.300999911	0.44699625	0.478240362
1512	Negative	M563T1_3	562.8104314	0.979208333	0.02917	2 - 0; 4 - 0; 8 - 0	1.225610603	1.513486669	1.629885399
1517	Negative	M580T9	580.3447246	8.894416667	0.021025	0 - 4; 0 - 8; 2 - 8	0.730385341	0.70689138	0.703543288
1536	Negative	M345T1_5	345.227737	1.09545	0.020632	0 - 2; 0 - 4; 0 - 8	0.501980612	0.337083981	0.638023698
1545	Negative	M676T9	676.306321	8.9381	0.030508	0 - 8; 2 - 8; 4 - 8	0.752267535	0.936697157	0.644702014
1581	Negative	M736T1	736.4674004	1.06535	0.044004	8 - 0; 8 - 2; 8 - 4	0.865337336	0.972632794	1.794638214
1596	Negative	M590T1	589.674405	1.079833333	0.0033829	2 - 0; 4 - 0; 8 - 0	1.253924485	1.269132921	1.663462384
1600	Negative	M571T10_2	571.3705006	10.32801667	0.00092566	0 - 4; 0 - 8; 2 - 8; 4 - 8	0.748946149	0.774538477	0.670579637
1632	Negative	M519T1_3	518.7864108	0.986683333	0.031772	2 - 0; 8 - 0	1.231703568	1.125130384	1.405703495
1730	Negative	M402T11_4	402.358455	10.658875	0.045664	2 - 0; 4 - 0; 2 - 8	1.157012166	1.117949272	1.072551946
1776	Negative	M212T1_4	212.0022244	1.132166667	0.036392	2 - 0; 4 - 0; 2 - 8; 4 - 8	2.082666138	2.08347258	1.440691201
1806	Negative	M391T1_1	390.7092432	1.085425	0.025739	2 - 0; 8 - 0; 8 - 4	0.924509415	1.099600127	1.523352449
1828	Negative	M117T12	116.9292823	11.637425	0.0089567	2 - 0; 2 - 4; 2 - 8	1.526176777	0.981979716	1.027597388
1834	Negative	M641T9_1	641.2587021	8.9145	0.03565	0 - 8; 2 - 8; 4 - 8	0.853830936	0.84536708	0.690372476
1843	Negative	M305T1_1	304.8325737	1.002116667	0.031082	0 - 8; 2 - 8; 4 - 8	0.69727986	0.896317827	0.543047435
1846	Negative	M734T1	734.4689468	1.074533333	0.013346	4 - 0; 8 - 0; 8 - 2; 8 - 4	1.125411036	1.474511104	2.388295176
1855	Negative	M651T1_1	650.5000439	1.08535	0.046524	0 - 2; 0 - 8; 4 - 8	0.583694344	0.879784904	0.609001075
1883	Negative	M840T1	840.3542013	1.06175	0.045891	0 - 8; 4 - 8	0.529752636	0.7156731	0.487942316
1897	Negative	M297T9_2	297.2434369	9.156016667	0.02248	0 - 2; 0 - 4; 0 - 8	0.421315887	0.552983197	0.555636341
1917	Negative	M218T1_2	218.0333685	1.077016667	0.025322	2 - 0; 4 - 0; 8 - 0; 4 - 8	1.037532175	1.459809015	1.223412087
1918	Negative	M509T1_3	508.758646	0.987466667	0.02266	2 - 0; 8 - 0; 2 - 4	1.184266155	1.04204523	1.405595446
1929	Negative	M221T12_2	221.1183704	12.16179167	0.044969	2 - 0; 2 - 8	1.340087833	1.099372344	0.979405959
1953	Negative	M787T1_3	787.4730141	1.079225	0.012135	2 - 0; 4 - 0; 8 - 0	1.367114731	1.370064944	1.899774481
1966	Negative	M298T9_2	298.2467081	9.15765	0.034404	0 - 2; 0 - 4; 0 - 8	0.419381484	0.559526919	0.54885659
2046	Negative	M791T1	791.4690758	1.084783333	0.02266	2 - 0; 4 - 0; 8 - 0	1.222766329	1.531555205	1.959553353
2099	Negative	M330T1_1	330.0779958	1.01615	0.031704	0 - 4; 0 - 8; 2 - 4; 2 - 8	0.561588398	0.133095461	0.173353725
2103	Negative	M620T10_1	620.3286114	10.33228333	0.017374	2 - 0; 0 - 8; 2 - 8; 4 - 8	0.99914255	0.974828494	0.783545739
2139	Negative	M245T15_2	244.9854666	15.09516667	0.04681	2 - 0; 2 - 4; 2 - 8	2.171405439	1.258012615	1.191633597
2160	Negative	M385T1_2	384.8089926	0.993491667	0.030508	2 - 0; 8 - 0; 8 - 4	1.136452025	1.087698791	1.643309477
2200	Negative	M665T1_4	664.7049349	0.985025	0.041742	2 - 0; 8 - 0	1.329192923	1.189078682	1.564140816
2227	Negative	M668T10_1	668.2888669	10.33191667	0.0055812	2 - 0; 2 - 4; 2 - 8; 4 - 8	1.089186323	0.977925884	0.882712761
2234	Negative	M570T10_1	570.3675339	10.327975	0.023044	0 - 8; 2 - 8; 4 - 8	0.733167681	0.833761994	0.700507028
2304	Negative	M329T12_1	329.2491796	11.97751667	0.00718	2 - 0; 8 - 0; 2 - 4; 8 - 4	1.236832672	0.932806631	1.31176413
2392	Negative	M559T10_1	559.3366832	10.33010833	0.032021	0 - 8; 2 - 8; 4 - 8	0.812667155	0.834324268	0.735283088
2438	Negative	M451T1_3	450.7994502	0.993483333	0.049509	2 - 0; 8 - 0; 2 - 4; 8 - 4	1.071807149	0.901321491	1.254401263
2453	Negative	M793T1	793.4652012	1.079583333	0.036126	2 - 0; 4 - 0; 8 - 0	1.356410187	1.570467273	1.821151145
2524	Negative	M558T10_1	558.3328131	10.3308	0.010857	0 - 8; 2 - 8; 4 - 8	0.896230276	0.900631278	0.828178181
2735	Negative	M116T9_3	115.9216591	9.3367	0.045891	2 - 8; 4 - 8	1.032488695	1.181148336	0.867667941
2774	Negative	M545T13_1	544.9665248	13.417925	0.047833	2 - 0; 2 - 4; 2 - 8	1.354401778	1.067280404	1.024641076
3067	Negative	M280T1	279.9074475	1.33845	0.0094354	2 - 0; 8 - 0; 2 - 4; 2 - 8	1.467845258	1.122314984	1.330217784
3448	Negative	M251T1_3	250.9525708	1.2417	0.0082853	2 - 0; 2 - 8; 4 - 8	1.36579721	1.231985649	1.028959448
3664	Negative	M680T9_1	680.2496223	8.944791667	0.031772	2 - 0; 2 - 8; 4 - 8	1.097922357	1.033781219	0.835527252
