# Supplementary material for: Untargeted serum metabolomics analysis of Trichinella spiralis-infected mouse
Source: PLoS Negl Trop Dis. 2023 Feb 21;17(2):e0011119. doi: 10.1371/journal.pntd.0011119 (PMC9943014; doi:10.1371/journal.pntd.0011119)
Supplement: S4 Table — (XLSX) [file pntd.0011119.s008.xlsx]

## Sheet: Metaboanalyst
Pathway	Function	2-week post-infection						4-week post-infection						8-week post-infection
		Metabolomic data			Proteomic and metabolomic data			Metabolomic data			Proteomic and metabolomic data			Metabolomic data			Proteomic and metabolomic data
		Match	p-value	Impact	Match	p-value	Impact	Match	p-value	Impact	Match	p-value	Impact	Match	p-value	Impact	Match	p-value	Impact
Glycerophospholipid metabolism	Lipid metabolism and cell membrane synthesis	4/36	0.0003118	0.26332	4/149	1.02e-05	0.2381	1/36	0.23436	0.04701	1/149	0.083317	0.047619	3/36	0.0030457	0.24596	3/149	0.00037406	0.2
Glycosylphosphatidylinositol (GPI)-anchor biosynthesis		1/14	0.1313	0.00399	1/39	0.038118	0.093023	-	-	-	-	-	-	1/14	0.11477	0.00399	1/39	0.038118	0.093023
Linoleic acid metabolism		1/5	0.048882	0	1/78	0.074901	0.02439	-	-	-	-	-	-	1/5	0.042477	0	1/78	0.074901	0.02439
alpha-Linolenic acid metabolism		1/13	0.12248	0	1/69	0.066529	0.038462	-	-	-	-	-	-	1/13	0.10699	0	1/69	0.066529	0.038462
Sphingolipid metabolism		1/21	0.19073	0	1/73	0.070258	0.04918	-	-	-	-	-	-	1/21	0.16747	0	1/73	0.070258	0.04918
Inositol phosphate metabolism		-	-	-	-	-	-	1/30	0.19915	0	1/120	0.067585	0.011765	-	-	-	-	-	-
Fatty acid degradation		-	-	-	-	-	-	1/39	0.25143	0	1/100	0.056601	0.033613	-	-	-	-	-	-
Fat digestion and absorption		-	-	-	1/53	0.051474	0	-	-	-	-	-	-	-	-	-	-	-	-
Cholesterol metabolism		-	-	-	1/59	0.057145	0.034188	-	-	-	-	-	-	-	-	-	1/59	0.057145	0
Purine metabolism	Nucleotide systhesis	2/66	0.13773	0.05133	2/231	0.021223	0.063725	-	-	-	-	-	-	2/66	0.10814	0.05133	2/231	0.021223	0.063725
Arginine biosynthesis	Amino acid metabolism	-	-	-	-	-	-	-	-	-	-	-	-	-	-	-	1/42	0.040995	0.28571
D-Glutamine and D-glutamate metabolism		-	-	-	-	-	-	-	-	-	-	-	-	-	-	-	1/17	0.016783	0.3125
Nitrogen metabolism		-	-	-	-	-	-	-	-	-	-	-	-	-	-	-	1/36	0.035234	0.13043
Glycine, serine and threonine metabolism		-	-	-	1/90	0.085956	0	-	-	-	1/90	0.051067	0	-	-	-	1/90	0.085956	0
Alanine, aspartate and glutamate metabolism		-	-	-	-	-	-	-	-	-	-	-	-	-	-	-	1//66	0.063723	0.18033
Starch and sucrose metabolism	Carbohydrate metabolism	-	-	-	-	-	-	1/15	0.1046	0.14607	1/70	0.039916	0.09589	-	-	-	-	-	-
Carbohydrate digestion and absorption		-	-	-	-	-	-	-	-	-	1/73	0.041596	0	-	-	-	-	-	-
Amino sugar and nucleotide sugar metabolism		-	-	-	1/157	0.14549	0.024845	-	-	-	-	-	-	-	-	-	-	-	-
Thiamine metabolism	Vitamin synthesis	-	-	-	-	-	-	-	-	-	1/46	0.026388	0.10526	-	-	-	-	-	-
Folate biosynthesis		-	-	-	-	-	-	-	-	-	1/83	0.047177	0.05618	-	-	-	-	-	-
Vitamin digestion and absorption		-	-	-	1/63	0.060909	0	-	-	-	-	-	-	-	-	-	-	-	-
mRNA surveillance pathway	Gene expression	-	-	-	-	-	-	-	-	-	1/95	0.053837	0	-	-	-	-	-	-
Spliceosome		-	-	-	-	-	-	-	-	-	1/132	0.074123	0	-	-	-	-	-	-
RNA transport		-	-	-	-	-	-	-	-	-	1/169	0.094034	0.018692	-	-	-	-	-	-
Arachidonic acid metabolism	Signaling pathway	1/36	0.30555	0	1/164	0.1515	0.017094	-	-	-	-	-	-	2/36	0.036736	0	2/164	0.01108	0.042735
Retrograde endocannabinoid signaling		-	-	-	2/167	0.011472	0	-	-	-	-	-	-	-	-	-	2/167	0.011472	0
Sphingolipid signaling pathway		-	-	-	2/139	0.0080613	0.012195	-	-	-	-	-	-	-	-	-	1/139	0.12985	0
PPAR signaling pathway		-	-	-	1/92	0.087787	0.033898	-	-	-	-	-	-	-	-	-	1/92	0.087787	0.033898
Neuroactive ligand-receptor interaction		-	-	-	1/402	0.3342	0.0056818	-	-	-	-	-	-	-	-	-	1/402	0.3342	0.0056818
cGMP-PKG signaling pathway		-	-	-	1/183	0.16762	0.012195	-	-	-	-	-	-	-	-	-	-	-	-
Inflammatory mediator regulation of TRP channels		-	-	-	1/162	0.14979	0.011236	-	-	-	-	-	-	-	-	-	-	-	-
Phospholipase D signaling pathway		-	-	-	-	-	-	-	-	-	-	-	-	-	-	-	1/159	0.14721	0.014493
Insulin secretion	Hormone-related pathway	-	-	-	-	-	-	-	-	-	2/98	0.0013351	0	-	-	-	-	-	-
Type II diabetes mellitus		-	-	-	-	-	-	-	-	-	1/54	0.030915	0.096774	-	-	-	-	-	-
GnRH secretion		-	-	-	-	-	-	-	-	-	1/72	0.041037	0.042553	-	-	-	-	-	-
Prolactin signaling pathway		-	-	-	-	-	-	-	-	-	1/83	0.047177	0	-	-	-	-	-	-
Thyroid hormone synthesis		-	-	-	-	-	-	-	-	-	1/94	0.053284	0	-	-	-	-	-	-
Insulin resistance		-	-	-	-	-	-	-	-	-	1/130	0.073036	0	-	-	-	-	-	-
Leishmaniasis	Infection-related pathway	-	-	-	1/74	0.071188	0	-	-	-	1/74	0.042156	0	-	-	-	1/74	0.071188	0
Amoebiasis		-	-	-	1/120	0.11307	0	-	-	-	1/120	0.067585	0	-	-	-	1/120	0.11307	0
Kaposi sarcoma-associated herpesvirus infection		-	-	-	1/221	0.19901	0	-	-	-	-	-	-	-	-	-	1/221	0.19901	0
African trypanosomiasis		-	-	-	2/46	0.00091578	0.03125	-	-	-	-	-	-	-	-	-	-	-	-
Chagas disease (American trypanosomiasis)		-	-	-	1/108	0.10231	0.027778	-	-	-	-	-	-	-	-	-	-	-	-
Staphylococcus aureus infection		-	-	-	1/123	0.11574	0.051282	-	-	-	-	-	-	-	-	-	-	-	-
Choline metabolism in cancer	Cancer-related pathway	-	-	-	2/109	0.0050299	0	-	-	-	-	-	-	-	-	-	1/109	0.10321	0
Pathways in cancer		-	-	-	1/570	0.44062	0.0031153	-	-	-	-	-	-	-	-	-	1/570	0.44062	0.0093458
Central carbon metabolism in cancer		-	-	-	-	-	-	-	-	-	1/104	0.058806	0	-	-	-	-	-	-
Primary bile acid biosynthesis	Miscellaneous	1/46	0.37345	0.01108	1/63	0.060909	0.021277	1/46	0.28992	0.01108	1/63	0.035987	0.021277	1/46	0.33296	0.01108	1/63	0.060909	0.021277
Neomycin, kanamycin and gentamicin biosynthesis		-	-	-	-	-	-	1/2	0.01456	0	1/86	0.048846	0.02381	-	-	-	-	-	-
Systemic lupus erythematosus		-	-	-	1/145	0.13509	0	-	-	-	1/145	0.081161	0	-	-	-	1/145	0.13509	0
Caffeine metabolism		-	-	-	1/28	0.027504	0	-	-	-	-	-	-	-	-	-	1/28	0.027504	0
Autophagy - other		-	-	-	1/35	0.034271	0.027778	-	-	-	-	-	-	-	-	-	1/35	0.034271	0.027778
Autophagy - animal		-	-	-	1/144	0.13422	0.0083333	-	-	-	-	-	-	-	-	-	1/144	0.13422	0.0083333
Necroptosis		-	-	-	1/186	0.17014	0	-	-	-	-	-	-	-	-	-	2/186	0.014091	0.010638
Regulation of actin cytoskeleton		-	-	-	1/221	0.19901	0.012048	-	-	-	-	-	-	-	-	-	1/221	0.19901	0.012048
Complement and coagulation cascades		-	-	-	2/89	0.0033836	0.030769	-	-	-	-	-	-	-	-	-	1/89	0.08504	0.15385
Platelet activation		-	-	-	-	-	-	-	-	-	-	-	-	-	-	-	1/139	0.12985	0.011628
Vascular smooth muscle contraction		-	-	-	-	-	-	-	-	-	-	-	-	-	-	-	1/156	0.14463	0.014085
Proximal tubule bicarbonate reclamation		-	-	-	-	-	-	-	-	-	-	-	-	-	-	-	1/39	0.038118	0.021277
Drug metabolism - other enzymes		-	-	-	-	-	-	-	-	-	-	-	-	-	-	-	1/151	0.14031	0.25556
"-" means pathway not identified
