# Supplementary material for: Untargeted serum metabolomics analysis of Trichinella spiralis-infected mouse
Source: PLoS Negl Trop Dis. 2023 Feb 21;17(2):e0011119. doi: 10.1371/journal.pntd.0011119 (PMC9943014; doi:10.1371/journal.pntd.0011119)
Supplement: S5 Table — (XLSX) [file pntd.0011119.s009.xlsx]

## Sheet: Table S4
Number	Ion mode	Feature ID	Name	METLIN ID	2 week - AUC	2 week - p-value	2 week - Fold change	4 week - AUC	4 week - p-value	4 week - Fold change	8 week - AUC	8 week - p-value	8 week - Fold change
1	Positive	105	1α,25-dihydroxy-3α-methyl-3-deoxyvitamin D3 /1α,25-dihydroxy-3α-methyl-3-deoxycholecalciferol	42269	1	1.59177e-05	0.253104	1	1.35801e-06	0.284086	1	2.20009e-07	0.249948
2	Positive	18	PE(19:0/16:0)	40568	1	7.20019e-08	3.40251	1	2.48196e-07	2.89126	1	1.27794e-06	2.65075
3	Positive	41	Unidentified feature (M/Z = 613.5585, RT = 19.66)	-	1	1.41204e-08	2.39845	1	3.86759e-05	3.44356	1	1.66879e-08	2.40677
4	Positive	46	Unidentified feature (M/Z = 612.5553, RT = 19.66)	-	1	2.11217e-08	2.33092	1	7.74195e-05	3.28934	1	1.33226e-08	2.247
5	Positive	51	PG(O-18:0/22:6(4Z,7Z,10Z,13Z,16Z,19Z))	79894	1	6.43389e-06	0.305787	1	0.000181815	0.451063	1	4.21138e-08	0.286003
6	Positive	56	PS(12:0/15:0)	77711	1	7.18218e-06	0.213173	1	4.93282e-05	0.300534	1	6.81573e-08	0.218454
7	Positive	67	PS(18:1(9Z)/18:1(9Z))[U]	40798	1	2.84079e-06	0.312927	1	0.000181987	0.448413	1	1.04939e-08	0.301828
8	Positive	68	PS(18:1(9E)/18:1(9E))[U]	40799	1	4.64658e-05	0.353897	1	0.000792759	0.460477	1	1.69483e-08	0.347359
9	Positive	72	Unidentified feature (M/Z = 808.5692, RT = 10.79)	-	1	2.07535e-05	0.293575	1	0.00019284	0.434793	1	1.13892e-07	0.276931
10	Positive	9	Cholesta-4,6-dien-3-one	41650	1	2.02971e-05	0.24936	1	7.40321e-06	0.300826	1	2.70961e-05	0.387025
11	Positive	129	Unidentified feature (M/Z = 384.3354, RT = 15.88)	-	1	1.81761e-05	0.299827	1	9.44343e-06	0.362663	0.987654	8.13411e-06	0.363241
12	Positive	45	Unidentified feature (M/Z = 704.5766, RT = 12.57)	-	1	1.97859e-06	2.34567	1	2.50149e-06	2.23969	0.987654	1.05124e-06	2.57952
13	Positive	163	Unidentified feature (M/Z = 773.5512, RT = 14.55)	-	1	7.06103e-05	0.273365	0.975309	0.00120467	0.424019	1	2.28961e-06	0.277296
14	Positive	57	PS(18:1(9Z)/18:1(9Z))	40815	1	9.99219e-06	0.281401	0.975309	0.000139121	0.421762	1	2.61059e-07	0.298686
15	Positive	66	Unidentified feature (M/Z = 789.5461, RT = 13.61)	-	1	5.27392e-06	0.322976	0.975309	0.000561389	0.463101	1	1.0554e-08	0.310077
16	Negative	2	Unidentified feature (M/Z = 167.0211, RT = 1.06)	-	1	1.43732e-05	4.64829	0.975309	0.000164868	4.42354	0.91358	0.0029434	2.43142
17	Positive	174	Unidentified feature (M/Z = 617.1791, RT = 7.03)	-	1	4.74326e-05	0.0950348	0.962963	0.000272758	0.131424	1	4.65086e-05	0.116492
18	Positive	83	DG(18:1(11E)/16:0/0:0)	4258	1	1.11923e-08	2.1667	0.962963	0.000151241	2.79684	1	4.37517e-08	2.01084
19	Positive	155	Unidentified feature (M/Z = 650.4383, RT = 10.74)	-	1	1.16511e-05	0.166755	0.950617	0.00035584	0.297529	1	6.10715e-06	0.240549
20	Positive	75	Unidentified feature (M/Z = 790.5508, RT = 13.62)	-	1	1.57756e-05	0.371517	0.950617	0.00155867	0.496237	1	9.02029e-09	0.345822
21	Positive	120	Cohibin C	90691	1	3.89179e-10	2.35986	0.938272	0.000459074	2.81396	1	3.06179e-07	2.20274
22	Positive	158	Unidentified feature (M/Z = 811.5285, RT = 13.36)	-	1	2.46778e-05	0.345079	0.925926	0.000813233	0.475989	0.925926	8.41663e-05	0.377854
23	Positive	127	PS(18:2(9Z,12Z)/18:0)[U]	40817	1	6.69881e-06	0.323918	0.91358	0.00148258	0.47293	1	4.21658e-08	0.314515
24	Positive	202	Unidentified feature (M/Z = 578.5218, RT = 18.61)	-	1	1.44891e-07	2.23194	0.91358	0.000626459	2.91743	1	1.13539e-06	2.07498
25	Positive	154	Unidentified feature (M/Z = 618.1815, RT = 7.06)	-	1	2.43138e-05	0.107246	0.901235	0.000961181	0.17558	1	1.84582e-05	0.109424
26	Positive	269	Unidentified feature (M/Z = 636.4224, RT = 10.34)	-	1	2.94226e-05	0.261594	0.888889	0.0047546	0.458407	1	1.49725e-05	0.403517
27	Positive	992	Unidentified feature (M/Z = 725.5304, RT = 0.19)	-	0.987654	3.226e-05	2.64488	0.975309	0.000128527	3.33549	0.987654	2.67266e-05	2.21868
28	Positive	167	PS(O-18:0/18:3(6Z,9Z,12Z))	78676	0.987654	8.9113e-05	0.275381	0.962963	0.00135447	0.436514	1	8.08391e-07	0.279167
29	Positive	185	Unidentified feature (M/Z = 616.1762, RT = 7.04)	-	0.987654	0.000121785	0.0946273	0.95679	0.000310288	0.122733	1	7.61485e-05	0.116193
30	Positive	114	Unidentified feature (M/Z = 793.5671, RT = 13.28)	-	0.987654	4.1904e-05	0.410115	0.950617	0.000345002	0.477244	1	7.41243e-07	0.416244
31	Positive	150	PS(13:0/16:0)	77736	0.987654	1.02785e-05	0.273441	0.950617	0.000400609	0.397603	1	1.20195e-06	0.337884
32	Positive	344	Unidentified feature (M/Z = 196.1410, RT = 7.40)	-	0.987654	0.000115853	0.293697	0.876543	0.00469215	0.496065	0.950617	0.000270742	0.423842
33	Negative	52	PAz-PC	63020	0.981481	1.42959e-05	0.215401	0.962963	0.000137455	0.320768	1	9.81477e-08	0.205399
34	Positive	238	Unidentified feature (M/Z = 678.4698, RT = 12.27)	-	0.981481	2.65078e-05	0.217623	0.895062	0.000879592	0.363191	1	3.21688e-05	0.338259
35	Positive	102	Unidentified feature (M/Z = 416.3611, RT = 14.61)	-	0.975309	5.12146e-05	0.276433	1	3.95654e-06	0.279186	1	1.61361e-06	0.261884
36	Positive	21	DG(13:0/18:3(9Z,12Z,15Z)/0:0)[iso2]	98380	0.975309	2.6105e-05	0.253332	1	2.0426e-05	0.313949	1	4.46712e-06	0.379744
37	Negative	173	PS(18:0/19:0)[U]	40822	0.975309	0.00050628	2.39695	1	0.000217723	2.87807	0.950617	0.000187997	2.09449
38	Positive	144	Unidentified feature (M/Z = 804.5389, RT = 13.10)	-	0.975309	2.61189e-05	0.289493	0.950617	0.000148096	0.372084	0.975309	1.48005e-05	0.345462
39	Positive	19	Unidentified feature (M/Z = 717.5522, RT = 11.03)	-	0.975309	1.93821e-05	0.107798	0.950617	6.15351e-05	0.220477	0.975309	4.1785e-05	0.246644
40	Positive	171	Unidentified feature (M/Z = 819.5920, RT = 13.33)	-	0.975309	3.63341e-05	0.328076	0.950617	0.000557411	0.444421	0.938272	0.000996571	0.487982
41	Positive	217	Unidentified feature (M/Z = 652.4434, RT = 10.74)	-	0.975309	3.86653e-05	0.276433	0.938272	0.000542371	0.37462	1	2.68276e-05	0.286856
42	Positive	65	PS(18:1(9Z)/18:2(9Z,12Z))[U]	40803	0.975309	0.000137501	0.333348	0.938272	0.000558267	0.463712	1	7.64802e-08	0.307062
43	Positive	172	Muricoreacin	88170	0.975309	2.30454e-05	0.192309	0.925926	0.000594652	0.319414	1	7.78468e-06	0.265687
44	Positive	179	Unidentified feature (M/Z = 830.5503, RT = 10.78)	-	0.975309	9.73817e-05	0.326895	0.895062	0.00513227	0.491717	1	3.69199e-06	0.334482
45	Positive	198	Unidentified feature (M/Z = 679.4732, RT = 12.26)	-	0.975309	1.7705e-05	0.240382	0.888889	0.00126681	0.387509	1	6.16556e-06	0.353627
46	Positive	76	Unidentified feature (M/Z = 789.5466, RT = 14.28)	-	0.962963	0.000678837	0.422552	1	4.36369e-05	0.443375	1	3.05823e-07	0.377121
47	Positive	100	Unidentified feature (M/Z = 367.3359, RT = 15.79)	-	0.962963	0.000181596	0.276797	1	3.0337e-05	0.27745	0.975309	0.000308788	0.359659
48	Positive	210	Unidentified feature (M/Z = 367.3359, RT = 14.49)	-	0.962963	5.68624e-05	0.335759	0.975309	7.9459e-06	0.34539	0.938272	0.000157081	0.467196
49	Positive	98	PA(14:1(9Z)/20:4(5Z,8Z,11Z,14Z))	81295	0.962963	2.60123e-05	0.315672	0.962963	5.88797e-05	0.380878	1	9.19266e-08	0.278124
50	Positive	141	(22E)-1α-hydroxy-22,23-didehydrovitamin D3 / (22E)-1α-hydroxy-22,23-didehydrocholecalciferol	42087	0.962963	0.000328835	0.345822	0.962963	7.0826e-05	0.402539	0.987654	5.51369e-05	0.43149
51	Positive	1013	PE-Cer(d14:2(4E,6E)/24:1(15Z))	103076	0.962963	0.00056063	6.00723	0.962963	0.0001584	3.99141	0.962963	0.00085628	3.54528
52	Positive	27	Unidentified feature (M/Z = 572.4395, RT = 15.88)	-	0.962963	4.14639e-05	0.285943	0.962963	6.83943e-05	0.338071	0.950617	6.59448e-05	0.388073
53	Positive	189	Unidentified feature (M/Z = 660.5408, RT = 19.64)	-	0.962963	0.000153656	0.344315	0.950617	0.00095843	0.466808	1	0.00144489	0.456789
54	Positive	177	Unidentified feature (M/Z = 637.4259, RT = 10.35)	-	0.962963	0.000271811	0.33562	0.901235	0.00313758	0.474079	0.987654	5.37906e-05	0.419866
55	Positive	176	Unidentified feature (M/Z = 807.5568, RT = 11.25)	-	0.962963	7.52442e-05	0.220875	0.888889	0.00154547	0.370488	0.975309	2.15782e-05	0.279554
56	Positive	282	Unidentified feature (M/Z = 858.5837, RT = 14.13)	-	0.962963	0.000579831	0.292073	0.864198	0.00721132	0.414315	1	8.79585e-05	0.290599
57	Positive	284	PS(O-18:0/18:3(9Z,12Z,15Z))	78677	0.95679	0.000120617	0.277489	0.864198	0.00441514	0.431939	0.987654	4.05415e-06	0.277008
58	Positive	151	Unidentified feature (M/Z = 367.3358, RT = 14.15)	-	0.950617	8.5965e-05	0.306063	1	1.545e-05	0.323447	0.950617	0.000208276	0.440862
59	Positive	20	PC(O-10:0/O-10:0)[U]	40181	0.950617	0.00011478	0.431012	0.987654	8.30238e-06	0.389771	0.987654	1.42474e-05	0.468201
60	Positive	30	Unidentified feature (M/Z = 367.3361, RT = 17.60)	-	0.950617	0.000367874	0.349073	0.987654	3.51024e-05	0.349339	0.91358	0.00118857	0.476616
61	Positive	467	Unidentified feature (M/Z = 367.3361, RT = 13.61)	-	0.950617	0.000293923	0.361558	0.975309	0.000104357	0.417776	0.962963	0.000103975	0.44832
62	Positive	266	Unidentified feature (M/Z = 368.3396, RT = 17.00)	-	0.950617	0.000962655	0.40652	0.975309	8.58437e-05	0.397465	0.888889	0.000776928	0.495687
63	Positive	23	Unidentified feature (M/Z = 732.6109, RT = 17.61)	-	0.950617	0.000312233	0.300555	0.962963	0.000108925	0.326261	0.962963	0.00102371	0.444853
64	Positive	137	Unidentified feature (M/Z = 368.3395, RT = 16.31)	-	0.950617	0.000123569	0.271571	0.962963	0.000211969	0.330403	0.91358	0.00100543	0.416648
65	Positive	188	Unidentified feature (M/Z = 368.3394, RT = 15.79)	-	0.950617	0.000356139	0.353995	0.950617	9.75402e-05	0.358389	0.938272	0.000328998	0.461883
66	Positive	90	Unidentified feature (M/Z = 627.4609, RT = 15.28)	-	0.950617	0.00010437	0.376886	0.938272	0.000235893	0.423989	0.975309	1.42599e-05	0.387589
67	Positive	216	Unidentified feature (M/Z = 614.1808, RT = 7.05)	-	0.950617	0.000308297	0.174283	0.91358	0.00083688	0.208671	0.975309	4.56423e-05	0.16074
68	Positive	433	PA(14:0/14:0)[U]	40908	0.950617	0.000288647	0.327394	0.91358	0.00160076	0.394501	0.938272	0.000640434	0.420769
69	Positive	327	PS(13:0/17:1(9Z))	77738	0.950617	6.62611e-05	0.227999	0.888889	0.00352048	0.398016	0.950617	0.000355211	0.374594
70	Positive	143	Unidentified feature (M/Z = 811.5276, RT = 13.61)	-	0.950617	7.75371e-05	0.338189	0.876543	0.00300566	0.488287	1	1.61275e-06	0.319458
71	Positive	315	PG(O-16:0/19:1(9Z))	79822	0.950617	0.000546051	0.298313	0.864198	0.00515632	0.450719	0.938272	0.000175363	0.340942
72	Positive	404	Unidentified feature (M/Z = 680.4763, RT = 12.26)	-	0.950617	0.000319345	0.339128	0.851852	0.00427629	0.472177	0.950617	0.000311518	0.434612
73	Positive	741	Unidentified feature (M/Z = 278.2196, RT = 7.27)	-	0.950617	0.00178824	0.318	0.851852	0.0105138	0.445686	0.876543	0.015465	0.498547
74	Positive	307	PS(O-16:0/20:3(8Z,11Z,14Z))	78722	0.950617	0.000144753	0.261123	0.820988	0.00933882	0.4607	0.987654	9.26767e-06	0.28383
75	Positive	457	Cholesta-5,7-diene-1,3-diol	41685	0.950617	0.000198123	0.305237	0.814815	0.012728	0.491615	0.925926	0.000898139	0.437696
76	Positive	476	PS(16:0/22:1(11Z))	77863	0.950617	0.000202926	0.290659	0.753086	0.0151804	0.471719	0.950617	0.000314656	0.360982
77	Positive	545	Unidentified feature (M/Z = 836.6003, RT = 12.56)	-	0.950617	0.00100593	0.307232	0.753086	0.0219217	0.486496	0.944444	0.000724826	0.362939
78	Positive	504	Unidentified feature (M/Z = 837.6036, RT = 12.56)	-	0.950617	0.000673895	0.314014	0.740741	0.0271637	0.487509	0.938272	0.000757307	0.383554
79	Positive	230	Unidentified feature (M/Z = 368.3396, RT = 14.49)	-	0.938272	0.000231747	0.351355	0.975309	2.52921e-05	0.353382	0.962963	0.000122542	0.422347
80	Positive	1051	Unidentified feature (M/Z = 734.5417, RT = 0.19)	-	0.938272	0.0018203	8.73193	0.962963	0.000129511	5.4934	0.962963	0.000432776	4.45801
81	Positive	165	Unidentified feature (M/Z = 590.4773, RT = 16.32)	-	0.938272	0.000100834	0.293595	0.950617	0.00030199	0.370617	0.876543	0.000611417	0.450188
82	Positive	118	Unidentified feature (M/Z = 613.4451, RT = 15.84)	-	0.938272	0.00022124	0.402148	0.938272	0.000490436	0.478271	0.962963	9.41252e-05	0.470935
83	Positive	345	Glycidyl stearate	73128	0.938272	0.00067625	0.372703	0.925926	0.00102278	0.42614	1	3.39079e-05	0.46684
84	Positive	422	PS(18:1(9Z)/18:0)[U]	40804	0.938272	9.75028e-05	0.225328	0.925926	0.000594317	0.32059	0.938272	5.41746e-05	0.277912
85	Positive	190	PS(16:0/22:2(13Z,16Z))	77864	0.938272	8.23111e-05	0.262975	0.91358	0.00158969	0.392727	1	4.49989e-08	0.216794
86	Positive	426	Unidentified feature (M/Z = 615.1835, RT = 7.04)	-	0.938272	0.000306822	0.116097	0.901235	0.000854469	0.162397	0.895062	0.000258698	0.132963
87	Positive	106	Unidentified feature (M/Z = 804.5383, RT = 12.58)	-	0.938272	0.00103405	0.205257	0.888889	0.00861169	0.331849	0.987654	0.00168087	0.279109
88	Negative	612	2,3-dinor Thromboxane B1	44923	0.938272	0.00062537	0.301996	0.888889	0.00345652	0.437605	0.864198	0.00177628	0.482868
89	Positive	223	PA(15:0/22:6(4Z,7Z,10Z,13Z,16Z,19Z))	81324	0.938272	0.000212726	0.277758	0.876543	0.00297682	0.404946	0.962963	0.000229557	0.395267
90	Positive	235	PS(18:0/18:1(9Z))[U]	40797	0.938272	0.000392126	0.361433	0.864198	0.00631638	0.498512	1	5.54963e-06	0.408356
91	Negative	210	Unidentified feature (M/Z = 850.5490, RT = 11.34)	-	0.938272	0.00358675	0.304729	0.864198	0.00817936	0.384379	0.987654	0.00060761	0.306657
92	Positive	371	Unidentified feature (M/Z = 795.5328, RT = 14.55)	-	0.938272	0.000314712	0.297261	0.851852	0.00771911	0.446366	0.987654	1.50697e-05	0.291345
93	Negative	225	Unidentified feature (M/Z = 694.4311, RT = 10.84)	-	0.938272	8.56171e-05	0.223307	0.839506	0.00658781	0.415638	1	1.03892e-05	0.276624
94	Positive	390	Unidentified feature (M/Z = 787.5317, RT = 12.75)	-	0.938272	0.000265469	0.255696	0.814815	0.0144386	0.444267	0.950617	0.000108768	0.283732
95	Negative	456	Unidentified feature (M/Z = 660.1677, RT = 7.41)	-	0.938272	0.00448235	0.117766	0.802469	0.0379451	0.24239	0.975309	0.00224994	0.126009
96	Negative	398	Unidentified feature (M/Z = 722.4626, RT = 12.35)	-	0.938272	0.000289801	0.272684	0.790123	0.0124881	0.450438	0.950617	0.000140381	0.370078
97	Negative	375	PI(18:0/0:0)	46746	0.925926	0.00187093	0.484981	1	2.93158e-05	0.426406	1	1.07277e-06	0.457899
98	Positive	135	Unidentified feature (M/Z = 368.3394, RT = 14.15)	-	0.925926	0.000292622	0.32869	0.975309	6.6853e-05	0.342292	0.91358	0.000641553	0.444606
99	Positive	283	Unidentified feature (M/Z = 367.3359, RT = 16.31)	-	0.925926	0.000623814	0.323738	0.975309	0.000165569	0.350163	0.888889	0.0027278	0.454925
100	Positive	301	Unidentified feature (M/Z = 368.3394, RT = 13,61)	-	0.925926	0.000171153	0.342553	0.962963	0.000241978	0.401146	0.962963	6.73309e-05	0.434371
101	Positive	218	Unidentified feature (M/Z = 695.4684, RT = 11.27)	-	0.925926	0.000596467	0.354093	0.950617	0.000497212	0.434401	1	5.75032e-06	0.371131
102	Positive	332	Unidentified feature (M/Z = 806.5536, RT = 11.25)	-	0.925926	0.000378758	0.232822	0.938272	0.00036075	0.285785	0.987654	4.20018e-05	0.25444
103	Positive	366	PS(P-18:0/18:2(9Z,12Z))	78780	0.925926	0.00128071	0.341013	0.925926	0.00375222	0.482132	1	6.36247e-06	0.318221
104	Positive	251	24(S)-hydroxycholesterol	989739	0.925926	0.00047884	0.249342	0.925926	0.000159812	0.284047	0.975309	8.52938e-05	0.274695
105	Positive	161	PA(O-18:0/17:0)	82171	0.925926	0.000979799	0.341936	0.925926	0.000836843	0.408696	0.888889	0.00402243	0.493972
106	Positive	271	Dormatinol	41665	0.925926	0.000332557	0.25139	0.91358	0.000595606	0.323985	0.802469	0.00256886	0.407508
107	Positive	246	Unidentified feature (M/Z = 859.5875, RT = 14.14)	-	0.925926	0.000472199	0.329374	0.888889	0.00140103	0.414545	0.975309	0.000104555	0.366224
108	Negative	430	Unidentified feature (M/Z = 661.1716, RT = 6.65)	-	0.925926	0.000166329	0.0792525	0.888889	0.00178461	0.140886	0.938272	0.000561855	0.125156
109	Positive	239	Unidentified feature (M/Z = 420.3554, RT = 12.50)	-	0.925926	0.000316454	0.234458	0.888889	0.000990503	0.319237	0.814815	0.0028451	0.415955
110	Positive	178	Unidentified feature (M/Z = 822.5484, RT = 11.04)	-	0.925926	0.00185729	0.269583	0.876543	0.00192124	0.355766	0.925926	0.000992999	0.325223
111	Negative	175	Unidentified feature (M/Z = 817.5455, RT = 14.66)	-	0.925926	0.00146165	0.332794	0.851852	0.00820073	0.473554	0.987654	3.56275e-05	0.330289
112	Negative	273	Unidentified feature (M/Z = 695.4347, RT = 10.84)	-	0.925926	0.000444271	0.237401	0.82716	0.00843526	0.4317	0.987654	4.98181e-05	0.291204
113	Positive	881	Unidentified feature (M/Z = 331.2674, RT = 7.35)	-	0.925926	0.00323726	0.310034	0.814815	0.0194754	0.459584	0.771605	0.0392956	0.487272
114	Positive	589	Unidentified feature (M/Z = 858.5816, RT = 12.31)	-	0.925926	0.00549958	0.264255	0.697531	0.0365158	0.392564	1	0.00196576	0.274219
115	Positive	164	Unidentified feature (M/Z = 789.5462, RT = 13.36)	-	0.91358	0.000160317	0.318287	0.975309	0.000192955	0.426347	0.987654	5.89862e-06	0.331114
116	Positive	227	PG(O-20:0/14:1(9Z))	79855	0.91358	0.00704192	0.331114	0.975309	0.00279076	0.340517	0.91358	0.0184811	0.44547
117	Positive	336	Cholesta-5,22E-dien-3β-ol	41659	0.91358	0.000566478	0.344219	0.950617	0.000225295	0.432598	0.987654	7.71385e-05	0.427027
118	Positive	547	Unidentified feature (M/Z = 403.3485, RT = 14.02)	-	0.91358	0.000766581	0.299059	0.925926	0.00063134	0.385686	0.950617	0.00030039	0.399039
119	Positive	48	Unidentified feature (M/Z = 771.6209, RT = 16.98)	-	0.91358	0.00237253	0.316549	0.925926	0.0025786	0.38101	0.901235	0.00758461	0.451407
120	Negative	1000	His Pro Arg Val	156576	0.91358	0.00382682	0.429968	0.901235	0.0013836	0.326013	0.876543	0.00693262	0.447513
121	Positive	140	Unidentified feature (M/Z = 802.6771, RT = 14.02)	-	0.91358	0.00124318	0.122072	0.888889	0.00144993	0.186856	0.950617	0.000757099	0.180341
122	Positive	298	Unidentified feature (M/Z = 696.5664, RT = 16.97)	-	0.91358	0.00412518	0.342482	0.888889	0.00878859	0.42762	0.925926	0.00534514	0.423461
123	Positive	373	Unidentified feature (M/Z = 801.6730, RT = 14.02)	-	0.91358	0.000514604	0.144516	0.888889	0.00151043	0.216674	0.907407	0.000574795	0.208194
124	Negative	135	Unidentified feature (M/Z = 816.5419, RT = 14.66)	-	0.91358	0.00150154	0.329671	0.876543	0.00686092	0.475758	1	7.99266e-06	0.316329
125	Positive	369	PS(12:0/20:2(11Z,14Z))	77724	0.91358	0.000386622	0.283693	0.864198	0.00585622	0.472832	0.91358	0.000480255	0.471686
126	Positive	222	Unidentified feature (M/Z = 386.7781, RT = 14.54)	-	0.91358	0.00104734	0.214939	0.820988	0.0125209	0.385927	0.950617	0.000258112	0.225406
127	Positive	764	Moroctic acid	34838	0.91358	0.00233845	0.319658	0.790123	0.0191454	0.471621	0.802469	0.0377092	0.496546
128	Negative	268	Hydroxypestalotin; (6S)-6-[(1S,2R)-1,2-Dihydroxypentyl]-4-methoxy-5,6-dihydro-2H-pyran-2-one	985485	0.901235	0.000427178	0.24249	1	2.474e-05	0.382863	0.938272	0.000478588	0.48599
129	Positive	446	DG(20:4(5Z,8Z,11Z,14Z)/22:3(10Z,13Z,16Z)/0:0)[iso2]	4596	0.901235	0.0173151	0.374854	1	0.00191596	0.38175	0.901235	0.0341497	0.484511
130	Positive	279	Unidentified feature (M/Z = 650.1368, RT = 7.35)	-	0.901235	0.00142628	0.222519	0.962963	7.68453e-05	0.146971	0.925926	0.000909511	0.283064
131	Negative	54	Unidentified feature (M/Z = 665.4231, RT = 9.93)	-	0.901235	0.0020524	0.259625	0.950617	0.00042568	0.373246	0.962963	1.10001e-05	0.236892
132	Negative	911	Lys Arg Ser Trp	173397	0.901235	0.00513008	0.213588	0.938272	0.000673371	0.323469	0.962963	0.000496485	0.311434
133	Positive	268	N-(2R-methyl-3-hydroxy-ethyl)-16,16-dimethyl-5Z,8Z,11Z,14Z-docosatetraenoyl amine	36712	0.901235	0.000359242	0.32099	0.938272	0.000257624	0.379297	0.925926	0.000314592	0.428718
134	Positive	929	Unidentified feature (M/Z = 660.1653, RT =1.22)	-	0.901235	0.00172157	0.252368	0.938272	0.000381754	0.18343	0.925926	0.000970734	0.286082
135	Negative	329	PS(12:0/17:0)	77714	0.901235	0.00110718	0.309777	0.91358	0.00122178	0.377017	0.962963	6.56441e-05	0.322462
136	Negative	841	Unidentified feature (M/Z = 328.2206, RT = 1.14)	-	0.901235	0.000799003	0.265485	0.888889	0.00376552	0.401981	0.91358	0.000221406	0.359135
137	Positive	712	Unidentified feature (M/Z = 720.2340, RT = 7.04)	-	0.901235	0.00249772	0.150768	0.876543	0.0040791	0.189228	0.888889	0.000886985	0.144416
138	Positive	349	Unidentified feature (M/Z = 672.4205, RT = 10.74)	-	0.901235	0.00050152	0.32651	0.864198	0.00342264	0.43952	0.925926	0.000647774	0.398099
139	Positive	508	Unidentified feature (M/Z = 387.3531, RT = 13.61)	-	0.901235	0.00224234	0.338799	0.864198	0.00447012	0.441688	0.901235	0.001196	0.448911
140	Positive	438	Unidentified feature (M/Z = 700.4516, RT = 12.25)	-	0.901235	0.000935004	0.3441	0.851852	0.0102931	0.475099	0.864198	0.00186919	0.442117
141	Negative	154	Unidentified feature (M/Z = 661.1708, RT = 7.43)	-	0.901235	0.0155969	0.106336	0.839506	0.0430343	0.211584	0.962963	0.00265543	0.0874256
142	Positive	676	Unidentified feature (M/Z = 815.5617, RT = 14.16)	-	0.901235	0.0006403	0.275706	0.82716	0.00342702	0.366402	0.876543	0.00304272	0.372548
143	Negative	493	Nigericin	44220	0.901235	0.00178444	0.300242	0.814815	0.0133558	0.464419	0.938272	0.000355205	0.397135
144	Positive	982	Unidentified feature (M/Z = 359.2986, RT = 7.31)	-	0.901235	0.00221261	0.30296	0.802469	0.0192131	0.480297	0.839506	0.0125533	0.462139
145	Positive	730	1α-hydroxyvitamin D3 / 1α-hydroxycholecalciferol	42168	0.895062	0.00179029	0.316286	0.925926	0.000357297	0.402316	0.876543	0.0029814	0.420303
146	Positive	572	Unidentified feature (M/Z = 837.6037, RT = 12.32)	-	0.895062	0.0055308	0.313253	0.740741	0.0264651	0.492501	0.950617	0.00272011	0.367165
147	Negative	226	Glu Glu Val Leu Ile	264167	0.888889	0.001782	0.454452	1	3.72165e-05	0.405648	1	3.24456e-06	0.435185
148	Positive	247	Unidentified feature (M/Z = 399.3585, RT = 14.26)	-	0.888889	0.00340262	0.417805	0.938272	0.000990262	0.448102	0.962963	0.000239733	0.400535
149	Positive	706	1,25-Dihydroxycholesterol	41686	0.888889	0.0024709	0.371903	0.876543	0.00081538	0.409178	0.802469	0.00476225	0.49476
150	Positive	248	Malvidin 3-rutinoside	47143	0.888889	0.00120387	0.170341	0.864198	0.00173041	0.223059	0.962963	0.000117742	0.137948
151	Positive	802	Unidentified feature (M/Z = 550.3132, RT = 1.12)	-	0.888889	0.00617438	0.318684	0.864198	0.0088594	0.399122	0.888889	0.00299879	0.356976
152	Positive	926	UNC0321	96743	0.888889	0.00516235	0.277335	0.851852	0.0295651	0.423519	0.901235	0.0219272	0.399509
153	Positive	1758	Unidentified feature (M/Z = 726.5586, RT = 0.31)	-	0.888889	0.00192657	2.59746	0.851852	0.0101155	2.67326	0.851852	0.00120226	3.27774
154	Positive	392	PS(14:1(9Z)/22:2(13Z,16Z))	77800	0.888889	0.0031963	0.28634	0.839506	0.00775415	0.394638	1	0.000142527	0.275706
155	Negative	405	Phe Phe His Arg	137214	0.888889	0.00131695	0.248273	0.814815	0.0395313	0.481531	0.888889	0.00114843	0.36867
156	Positive	375	PS(P-16:0/20:2(11Z,14Z))	78760	0.888889	0.00664625	0.371002	0.802469	0.0118791	0.496133	0.820988	0.0154737	0.482935
157	Negative	97	Unidentified feature (M/Z = 694.1291, RT = 7.18)	-	0.876543	0.00220048	0.206212	1	2.55849e-06	0.109697	0.987654	1.0188e-05	0.229919
158	Positive	456	24-hydroxyvitamin D2 / 24-hydroxyergocalciferol	41906	0.876543	0.00351059	0.415811	0.975309	0.000804181	0.416561	0.925926	0.00117414	0.449939
159	Negative	379	3α,6α,7α,12α-Tetrahydroxy-5β-cholest-24-en-26-oic acid	43130	0.876543	0.011759	0.268315	0.938272	0.000546131	0.268483	0.91358	0.00215375	0.322999
160	Positive	432	Unidentified feature (M/Z = 629.4874, RT = 15.87)	-	0.876543	0.003907	0.411624	0.938272	0.000303725	0.402148	0.91358	0.000270205	0.463905
161	Positive	77	Unidentified feature (M/Z = 708.4901, RT = 10.75)	-	0.876543	0.00643361	0.30437	0.901235	0.00434441	0.394856	0.876543	0.00528648	0.410513
162	Negative	1038	Unidentified feature (M/Z = 403.1876, RT = 1.11)	-	0.876543	0.0266368	0.447792	0.888889	0.0122743	0.461115	0.888889	0.0114022	0.49022
163	Positive	110	Unidentified feature (M/Z = 828.5373, RT = 13.38)	-	0.876543	0.00458473	0.414545	0.876543	0.00212503	0.472013	1	6.09459e-05	0.353039
164	Negative	831	Unidentified feature (M/Z = 385.1776, RT = 1.16)	-	0.876543	0.00713646	0.399509	0.876543	0.00760072	0.449346	0.901235	0.00164506	0.429342
165	Positive	1064	His Pro Arg Tyr	156578	0.876543	0.0209278	0.344267	0.864198	0.0313037	0.431909	0.888889	0.0135908	0.385767
166	Negative	836	9-hydroperoxy-10E,12,15Z-octadecatrienoic acid	35356	0.876543	0.00250391	0.2581	0.864198	0.015426	0.366555	0.839506	0.015742	0.429402
167	Positive	835	Unidentified feature (M/Z = 557.3025, RT = 1.10)	-	0.876543	0.00866022	0.344769	0.858025	0.0403738	0.474276	0.876543	0.0154702	0.448133
168	Positive	255	Anandamide (20:2, n-6)	36738	0.876543	0.00246379	0.446955	0.851852	0.00964744	0.473849	0.888889	0.00123884	0.412481
169	Positive	350	Unidentified feature (M/Z = 692.5320, RT = 18.42)	-	0.876543	0.00376783	0.403181	0.851852	0.00565652	0.456188	0.876543	0.00493503	0.490627
170	Positive	795	Unidentified feature (M/Z = 722.4593, RT = 9.29)	-	0.876543	0.0053297	0.300492	0.851852	0.00532042	0.365261	0.876543	0.00266938	0.335573
171	Positive	824	Unidentified feature (M/Z = 582.4236, RT = 9.92)	-	0.876543	0.00650061	0.33548	0.839506	0.0080926	0.413741	0.901235	0.00240955	0.409632
172	Positive	710	Unidentified feature (M/Z = 583.4268, RT = 9.92)	-	0.876543	0.00690416	0.377828	0.839506	0.0134567	0.471654	0.864198	0.00253145	0.449907
173	Positive	593	Unidentified feature (M/Z = 823.6561, RT = 14.02)	-	0.876543	0.00059057	0.179742	0.839506	0.00246026	0.286518	0.851852	0.00068442	0.278993
174	Positive	1018	Unidentified feature (M/Z = 358.2954, RT = 7.32)	-	0.876543	0.00437911	0.29386	0.839506	0.00492646	0.43806	0.753086	0.0222733	0.472308
175	Positive	882	Unidentified feature (M/Z = 824.6588, RT = 14.02)	-	0.876543	0.00213336	0.224533	0.814815	0.00607962	0.319171	0.864198	0.00247916	0.314384
176	Positive	865	Unidentified feature (M/Z = 825.6615, RT = 14.02)	-	0.876543	0.0109088	0.243585	0.802469	0.0147928	0.352086	0.790123	0.0109421	0.348783
177	Positive	305	Unidentified feature (M/Z = 736.5214, RT = 12.27)	-	0.876543	0.0217246	0.321123	0.790123	0.0364708	0.451313	0.814815	0.0235768	0.429432
178	Positive	58	PS(18:0/18:2(9Z,12Z))	40816	0.87037	0.00250458	0.422962	0.962963	0.00043186	0.440252	1	2.43552e-06	0.353627
179	Positive	265	1α-hydroxy-26,27-dimethylvitamin D3 / 1α-hydroxy-26,27-dimethylcholecalciferol	42344	0.87037	0.00571182	0.399094	0.962963	0.000235708	0.353578	0.975309	6.55184e-05	0.342363
180	Positive	601	Cholesta-7,24-dien-3β-ol	41681	0.87037	0.0038105	0.435426	0.938272	0.000148874	0.452064	0.938272	0.000137206	0.485385
181	Positive	1227	PE-Cer(d14:1(4E)/22:0(2OH))	103101	0.864198	0.00142102	2.37693	0.925926	0.00288265	2.97956	0.839506	0.0193228	2.70964
182	Negative	307	Unidentified feature (M/Z = 515.3736, RT = 14.56)	-	0.864198	0.00508832	0.304603	0.975309	0.000114097	0.279593	0.833333	0.00414114	0.458089
183	Negative	144	Triethylene glycol diglycidyl ether	73214	0.864198	0.00313089	0.374127	0.962963	0.000176326	0.385205	0.950617	0.000148947	0.425786
184	Positive	347	Unidentified feature (M/Z = 652.1361, RT = 7.34)	-	0.864198	0.00490018	0.172157	0.962963	0.000294753	0.0956295	0.901235	0.00149983	0.207172
185	Positive	325	Unidentified feature (M/Z = 651.1402, RT = 7.34)	-	0.864198	0.00456449	0.182656	0.950617	0.000270309	0.10652	0.938272	0.000390712	0.171443
186	Negative	22	Unidentified feature (M/Z = 695.1320, RT = 7.31)	-	0.864198	0.0043451	0.135729	0.901235	0.00112739	0.148507	0.938272	0.000904086	0.210822
187	Negative	674	Unidentified feature (M/Z = 660.1685, RT = 6.67)	-	0.864198	0.00225812	0.131397	0.901235	0.00300971	0.139525	0.91358	0.00251948	0.156757
188	Positive	527	Unidentified feature (M/Z = 750.4901, RT = 10.66)	-	0.864198	0.00410162	0.331918	0.901235	0.00248118	0.367496	0.91358	0.0011105	0.363015
189	Positive	173	Unidentified feature (M/Z = 616.1759, RT = 7.50)	-	0.864198	0.00890281	0.252385	0.888889	0.0104074	0.317824	1	4.71508e-06	0.110537
190	Positive	126	Unidentified feature (M/Z = 634.1843, RT = 7.05)	-	0.864198	0.0148531	0.062232	0.858025	0.00527749	0.0724284	0.851852	0.00730887	0.0970317
191	Positive	299	Unidentified feature (M/Z = 404.3604, RT = 15.43)	-	0.864198	0.00681444	0.337884	0.851852	0.00559715	0.445563	0.888889	0.00418919	0.477675
192	Positive	523	Unidentified feature (M/Z = 715.5370, RT = 11.36)	-	0.864198	0.00868086	0.311132	0.851852	0.00658608	0.369616	0.888889	0.00421632	0.348444
193	Positive	1352	Unidentified feature (M/Z = 313.2565, RT = 7.29)	-	0.864198	0.00357809	0.295514	0.814815	0.0179301	0.473751	0.82716	0.014637	0.48063
194	Positive	1124	Unidentified feature (M/Z = 834.5864, RT = 12.72)	-	0.864198	0.00388723	0.311003	0.777778	0.00963035	0.408583	0.839506	0.00297028	0.382863
195	Negative	231	N-palmitoyl taurine	44910	0.851852	0.0100786	0.48103	1	2.56656e-05	0.407988	1	7.88331e-06	0.417428
196	Negative	284	3Alpha,7Alpha,12Alpha-trihydroxy-5Beta-cholestan-26-oic acid	43016	0.851852	0.0105435	0.310723	0.962963	0.000231507	0.33231	0.962963	0.000635928	0.373505
197	Positive	379	Unidentified feature (M/Z = 438.3784, RT = 10.28)	-	0.851852	0.0121314	2.55337	0.938272	0.00295491	2.37134	0.962963	0.000124053	2.31948
198	Positive	394	Unidentified feature (M/Z = 654.2468, RT = 9.37)	-	0.851852	0.00483823	0.473718	0.925926	0.000339828	0.368337	0.987654	3.63267e-05	0.451157
199	Negative	416	Nonanedioic acid	5750	0.851852	0.00988792	0.30231	0.91358	0.00103321	0.325922	0.91358	0.00417224	0.426317
200	Negative	572	Unidentified feature (M/Z = 662.1741, RT = 6.71)	-	0.851852	0.00477604	0.109713	0.888889	0.00159402	0.117351	0.925926	0.000606922	0.122972
201	Positive	792	Unidentified feature (M/Z = 402.3456, RT = 14.02)	-	0.851852	0.00261535	0.306572	0.882716	0.000765986	0.387294	0.888889	0.00116676	0.403209
202	Positive	623	24-oxocholesterol	41696	0.851852	0.0015198	0.32448	0.882716	0.000963378	0.390881	0.864198	0.00123506	0.440679
203	Negative	899	Unidentified feature (M/Z = 623.4526, RT = 7.51)	-	0.851852	0.00496235	0.235386	0.82716	0.029157	0.464935	0.790123	0.0208367	0.423519
204	Positive	423	Unidentified feature (M/Z = 836.6002, RT = 12.32)	-	0.851852	0.0137033	0.33351	0.802469	0.0196983	0.451469	1	0.00160703	0.307488
205	Positive	1520	Agehoustin C	49927	0.851852	0.00540797	0.369104	0.802469	0.0157364	0.493219	0.901235	0.000828541	0.391613
206	Positive	1093	PS(16:1(9Z)/22:2(13Z,16Z))	77888	0.851852	0.0136698	0.345918	0.802469	0.0245142	0.433529	0.839506	0.00568204	0.374075
207	Positive	804	Unidentified feature (M/Z = 801.5821, RT = 16.46)	-	0.851852	0.0101589	0.373609	0.796296	0.0154996	0.477377	0.833333	0.0265852	0.481397
208	Negative	317	Unidentified feature (M/Z = 658.1721, RT = 6.67)	-	0.845679	0.00385074	0.0827842	0.876543	0.00302902	0.124983	0.901235	0.000542416	0.107209
209	Positive	152	Hesperidin	3678	0.845679	0.0304475	0.126447	0.839506	0.00977449	0.132715	0.876543	0.00700463	0.124853
210	Negative	228	Vitamin D3 glucosiduronate	42536	0.839506	0.0128028	0.301368	0.938272	0.000143396	0.247346	0.888889	0.00102224	0.355519
211	Positive	520	PE-Cer(d14:1(4E)/22:1(13Z)(2OH))	103102	0.839506	0.0056525	0.341179	0.925926	0.000758573	0.328918	1	0.000120476	0.30653
212	Negative	196	Unidentified feature (M/Z = 571.4366, RT = 16.37)	-	0.839506	0.00374271	0.236826	0.925926	0.000628156	0.233113	0.876543	0.00466951	0.353602
213	Positive	249	Unidentified feature (M/Z = 872.5634, RT = 12.56)	-	0.839506	0.00280104	0.383182	0.888889	0.00292536	0.438455	1	5.36377e-05	0.357249
214	Negative	723	Oleandolide	40995	0.839506	0.0172133	0.440435	0.876543	0.0062699	0.445748	0.901235	0.000273289	0.384059
215	Positive	234	Unidentified feature (M/Z = 410.3738, RT = 10.54)	-	0.839506	0.01784	0.44916	0.839506	0.00467066	0.421382	0.888889	0.00149112	0.394391
216	Positive	577	PS(18:0/18:1(9Z))	3888	0.839506	0.00512227	0.32651	0.82716	0.0204	0.455682	0.851852	0.00681521	0.41489
217	Negative	730	2-hydroxyhexadecanoic acid	34495	0.82716	0.0176965	0.432119	0.919753	0.00112027	0.471817	0.950617	0.000792048	0.486159
218	Positive	342	Unidentified feature (M/Z = 414.3463, RT = 13.18)	-	0.82716	0.0176554	0.451063	0.91358	0.00155632	0.451563	0.938272	0.000972294	0.449471
219	Positive	729	PS(O-16:0/20:2(11Z,14Z))	78660	0.82716	0.0038938	0.308256	0.888889	0.00350042	0.412281	0.925926	0.000149084	0.328804
220	Negative	910	Unidentified feature (M/Z = 224.9796, RT = 0.98)	-	0.82716	0.00458931	0.285171	0.864198	0.00203508	0.236351	0.950617	0.00130387	0.235288
221	Negative	280	PS(14:0/12:0)	78595	0.82716	0.0494789	0.322931	0.864198	0.0310406	0.47221	0.888889	0.00518091	0.385366
222	Negative	354	Unidentified feature (M/Z = 750.4576, RT = 10.06)	-	0.82716	0.010145	0.28144	0.851852	0.0173866	0.474737	0.962963	7.71325e-05	0.287553
223	Positive	2395	PG(19:0/22:2(13Z,16Z))	79302	0.82716	0.0267871	2.28105	0.790123	0.0209093	2.07613	0.728395	0.0446934	2.77579
224	Positive	427	Unidentified feature (M/Z = 294.2144, RT = 7.89)	-	0.814815	0.00707665	0.478934	0.938272	0.00104622	0.463069	1	9.55355e-06	0.402567
225	Positive	92	Unidentified feature (M/Z = 653.1382, RT = 7.36)	-	0.814815	0.0108195	0.159984	0.901235	0.00068573	0.0861981	0.950617	0.000460226	0.141023
226	Positive	340	Unidentified feature (M/Z = 617.1792, RT = 7.50)	-	0.814815	0.0355508	0.203288	0.839506	0.0189273	0.19736	1	0.000833964	0.0883026
227	Negative	454	Unidentified feature (M/Z = 851.5531, RT = 11.34)	-	0.814815	0.0207126	0.293575	0.839506	0.0143777	0.378037	0.925926	0.00159871	0.276893
228	Positive	1819	Unidentified feature (M/Z = 619.1843, RT = 7.04)	-	0.814815	0.00681491	0.082258	0.765432	0.0225878	0.180029	0.864198	0.00264349	0.0844886
229	Positive	693	Unidentified feature (M/Z = 384.3362, RT = 14.34)	-	0.802469	0.0317946	0.433649	0.938272	0.000489778	0.379376	0.888889	0.0043321	0.46019
230	Positive	604	PS(O-16:0/20:1(11Z))	78659	0.802469	0.0137335	0.349145	0.864198	0.00271386	0.34379	0.987654	0.000220223	0.288611
231	Positive	1522	PA(O-16:0/21:0)	82161	0.802469	0.0225323	2.95611	0.82716	0.013596	2.34161	0.82716	0.0014493	3.1784
232	Positive	893	Unidentified feature (M/Z = 419.3710, RT = 14.73)	-	0.802469	0.0251694	0.399592	0.82716	0.0142642	0.45847	0.790123	0.00969479	0.455809
233	Positive	869	PS(18:1(9Z)/20:2(11Z,14Z))	77998	0.802469	0.0114048	0.320656	0.802469	0.00972626	0.374386	0.962963	0.000878405	0.296068
234	Negative	1057	Unidentified feature (M/Z = 844.5733, RT = 16.26)	-	0.802469	0.0216699	0.238788	0.802469	0.0320597	0.338493	0.851852	0.00934011	0.294839
235	Negative	1455	2,3-Dinor-Thromboxane B2	987576	0.802469	0.0154201	0.348155	0.790123	0.0432549	0.492365	0.864198	0.00845938	0.460285
236	Negative	1511	3-(1,1-Dimethyl-2-propenyl)-8-(3-methyl-2-butenyl)xanthyletin	87156	0.802469	0.00664806	0.300993	0.790123	0.0264315	0.446986	0.82716	0.0200634	0.478238
237	Negative	972	Ponasterone A	57640	0.790123	0.0438814	0.318177	0.876543	0.00457524	0.361985	0.864198	0.00326407	0.334992
238	Positive	1039	Unidentified feature (M/Z = 662.1781, RT = 7.04)	-	0.790123	0.0320729	0.135063	0.796296	0.0254323	0.163312	0.839506	0.00991875	0.133351
239	Positive	1476	Unidentified feature (M/Z = 876.5374, RT = 0.19)	-	0.777778	0.00566803	2.48251	0.950617	0.00244874	2.70232	0.790123	0.00851666	3.14552
240	Positive	637	Unidentified feature (M/Z = 430.3766, RT = 15.28)	-	0.777778	0.0327117	0.441168	0.876543	0.0030765	0.398237	0.901235	0.00110322	0.374854
241	Positive	1230	Unidentified feature (M/Z = 704.5516, RT = 0.19)	-	0.765432	0.0298316	2.23985	0.864198	0.00553832	3.26957	0.864198	0.0137275	2.84593
242	Positive	884	Unidentified feature (M/Z = 707.2390, RT = 7.04)	-	0.753086	0.0121371	0.0704967	0.765432	0.0121963	0.0861145	0.820988	0.00469199	0.0638929
243	Positive	976	Unidentified feature (M/Z = 735.2704, RT = 7.05)	-	0.740741	0.0459471	0.134782	0.802469	0.0185272	0.132512	0.765432	0.0152039	0.128247
244	Positive	364	5a-Cholesta-8,24-dien-3-one	5999	0.728395	0.0447345	0.401619	1	6.7199e-05	0.26303	0.975309	0.000688908	0.343933
